# Supplementary material for: Multivariate GWAS of Alzheimer’s disease CSF biomarker profiles implies GRIN2D in synaptic functioning
Source: Genome Med. 2023 Oct 4;15:79. doi: 10.1186/s13073-023-01233-z (PMC10548686; doi:10.1186/s13073-023-01233-z)
Supplement: Supplementary file 1 — Additional file 1: Table S1. Participant Characteristics CSF Biomarker Sample. Table S2. Participant Characteristics GWAS Discovery Sample. Table S3. Participant Characteristics GWAS Replication Sample. Table S4. Local heritability and variance explained. Table S5. PCA loadings (individual cohorts). Table S6. Sex differences in CSF biomarker PCs and associations with Alzheimer’s disease. Table S7. Comparison of PCA-based GWAS results vs. single biomarker GWAS results. Table S8. Comparison of meta-analysis results using fixed effect vs. random effects models. Table S9a. PC5 top hits in meta-analysis split by discovery datasets. Table S9b. PC5 non-AD synaptic functioning replication and meta-analysis for top SNPs (p < 10E-3). Table S9c. SNP-based association results in Knight-ADRC dataset in GRIN2D region (bold font highlights nominally significant signals). Table S10. TWAS Fine-mapping analyses. Table S11. Gene-set enrichment analyses based on PC-based GWAS (top 20 gene sets [by P-value] are shown; bold font = significant after FDR [0.05]). [file 13073_2023_1233_MOESM1_ESM.xlsx]

## Sheet: S1 Participants (CSF data)
Table S1: Participant Characteristics CSF Biomarker Sample
		EMIF (n=769)								ADNI (n=389)
		Male (n=370)				Female (n=399)				Male (n=231)				Female (n=158)
Characteristic		n	Mean/%	SD		n	Mean/%	SD		n	Mean/%	SD		n	Mean/%	SD
Age		370	68.84	8.54		399	69.76	8.16		231	75.37	7.02		158	73.89	7.18
Education (in years)		370	11.77	3.73		399	10.24	3.61		231	16.11	3.07		158	14.89	2.81
Diagnosis
Cognitively normal		31	0.084	-		44	0.11	-		55	0.238	-		55	0.348	-
Subjective cognitive impairment		37	0.1	-		27	0.068	-		0	0	-		0	0	-
Mild cognitive impairment		215	0.581	-		234	0.586	-		123	0.532	-		62	0.392	-
Alzheimer’s disease		87	0.235	-		93	0.233	-		53	0.229	-		41	0.26	-
Mini-mental state examination		369	25.94	3.61		158	25.16	4.21		231	26.68	2.54		158	26.79	2.68
CSF biomarkers
β-Amyloid42 (in pg/ml)		369	324.71	198.8		397	1140.84	2242.28		231	874.81	440.57		158	951.68	455.24
Tau (in pg/ml)		368	359.07	305.75		397	405.16	364.22		231	294.22	122.39		158	296.61	148.87
Phosphorylated Tau (in pg/ml)		369	57.74	32.71		399	61.93	35.13		231	28.98	14.15		158	28.74	15.87
Neurofilament light (in pg/ml)		366	1306.58	1920.92		395	1140.84	2242.28		231	1582.1	1160.31		158	1277.99	527.32
YKL-40 (in pg/ml or z-score*)		370	171469	64960.2		398	173950	65679.6		52	0.17	0.97		34	-0.09	0.89
Neurogranin (in pg/ml)		333	136.74	196.51		158	147.84	153.24		231	440	356		158	436.51	307.58
Table S1: Participant characteristics. Demographic information and descriptive statistics for participants with information on at least four biomarkers.
n Sample size
SD Standard Deviation
* For ADNI, average values of two peptide sequences, with two ion frequencies each, were averaged after z-score standardization

## Sheet: S2 Participants (discovery)
Table S2: Participant Characteristics GWAS Discovery Sample
		EMIF (n=769)								ADNI (n=389)
		Male (n=370)				Female (n=399)				Male (n=231)				Female (n=158)
Characteristic		n	Mean/%	SD		n	Mean/%	SD		n	Mean/%	SD		n	Mean/%	SD
Age		322	68.85	8.52		350	70.05	8.15		183	75.38	6.79		118	73.91	7.33
Education (in years)		322	11.9	3.66		350	10.34	3.61		183	15.71	3.01		118	15.97	2.99
Diagnosis
Cognitively normal		27	0.099	-		23	0.106	-		43	0.235	-		43	0.364	-
Subjective cognitive impairment		32	0.084	-		37	0.066	-		0	0	-		0	0	-
Mild cognitive impairment		190	0.59	-		210	0.6	-		96	0.416	-		50	0.424	-
Alzheimer’s disease		73	0.227	-		80	0.229	-		44	0.19	-		25	0.212	-
Mini-mental state examination		321	25.87	3.65		349	25.17	4.23		183	26.72	2.47		118	27.14	2.63
CSF biomarkers
β-Amyloid42 (in pg/ml)		322	316.29	196.75		348	298.63	177.71		183	819	441.05		118	893.79	451.59
Tau (in pg/ml)		320	370.51	309.19		348	415.34	376.82		183	304.36	118.37		118	314.37	148.9
Phosphorylated Tau (in pg/ml)		321	59.05	32.9		250	62.59	35.87		183	29.81	13.4		118	30.81	16.19
Neurofilament light (in pg/ml)		318	1247.64	1736.51		346	1173.67	2386.09		183	1554.11	1247.24		118	1285.79	811.96
YKL-40 (in pg/ml or z-score*)		322	169938	64617.5		349	174466	66691.4		41	0.13	1.01		32	-0.18	1.01
Neurogranin (in pg/ml)		289	136.72	196.75		329	149.32	157.89		183	469.03	297.35		118	504.47	306.39
Table S2: Participant characteristics. Demographic information and descriptive statistics for main GWAS analysis sample.
n Sample size
SD Standard Deviation
* For ADNI, average values of two peptide sequences, with two ion frequencies each, were averaged after z-score standardization

## Sheet: S3 Participants (replication)
Table S3: Participant Characteristics GWAS Replication Sample
		MAP (n=768)
		Male (n=)				Female (n=)
Characteristic		n	Mean/%	SD		n	Mean/%	SD
Age		369	70.7	9.33		417	68	9.36
Education (in years)		361	16.5	2.72		412	15.4	2.54
Diagnosis
Cognitively normal		252	0.6829	-		331	0.7937	-
Subjective cognitive impairment		--	--	-		--	--	-
Mild cognitive impairment		99	0.2683	-		67	0.1607	-
Alzheimer’s disease		18	0.0488	-		19	0.0456	-
Mini-mental state examination		-	-	-		-	-	-
CSF biomarkers
β-Amyloid42 (in pg/ml)		368	737.29	341.26		417	790.32	373.6
Tau (in pg/ml)		368	409.21	242.98		415	385.82	233.55
Phosphorylated Tau (in pg/ml)		360	52.55	30.77		407	50.19	30.43
Neurofilament light (in RFU)		364	1110.49	380.64		413	957.92	374.6
YKL-40 (in RFU)		369	145350	52737.7		417	141203	55174.6
Neurogranin (in RFU)		368	21833.6	9207.93		415	22992.3	101117
Table S3: Participant characteristics. Demographic information and descriptive statistics for GWAS replication sample.
n Sample size
SD Standard Deviation
RFU Relative Fluorescence Units; as provided by SOMAscan platform.

## Sheet: S4 Local h2 and r2
Table S4: Local heritability and variance explained
Locus	Coordinates	SNP	PC1		PC2		PC3		PC4		PC5
			h2	ΔR2	h2	ΔR2	h2	ΔR2	h2	ΔR2	h2	ΔR2
APOE	19:45020859- 19:45844508	rs12972156	NA	1.8	NA	8.4	NA	0.2	NA	0.1	NA	0.7
		rs157582		2.6		7.5		0.1		0		0.6
		rs10119		1.7		6.2		0		0.1		0.3
		rs429358		4		13		0		0.1		0.6
		rs75627662		1.5		5.6		0.2		0		0.6
		rs157595		1.4		4.4		0.2		0		0.7
		rs111789331		2.7		9.3		0.1		0.1		1.3
TMEM106B	7:12240920-7:12292993	rs2302634	0.7	0.1	0.1	0.1	4.8	2.4	0	0.3	0	0
CHI3L1	1:203138059- 1:203165832	rs7551263	0	0.4	0.4	0.1	2.6	0.8	12.3	5.7	1.1	0
		rs10399931		0.5		0.4		0.2		7.5		0.1
Intergenic	9:24786757-9:24806757	rs145791381	1.1	0	0	0	0	0.4	3.4	1.2	0	0
GRIN2D	19:48875832-19:48980237	rs275844	0	0.3	0	0.3	0.3	0	1.3	0.1	3	2.2
		rs8111684		0.1		0		0.2		0.1		1.2
		rs3107911		0.1		0		0.1		0.1		1.9
Table S4: Local heritability and variance explained.
Coordinates Region considered for local heritability
SNP rs-ID
h2 Local heritability in percent
ΔR2 Variance explained by full model with SNP and covariates minus variance explained by baseline model with covariate only in percent
NA Not available due to convergence error

## Sheet: S5 PCA Individual Cohorts
Table S5: PCA loadings (individual cohorts)
	Tau pathology/					Aβ Pathology (PC2)					Injury/					Non-AD					Non-AD
	Degeneration (PC1)										Inflammation (PC3)					Inflammation (PC4)					Synaptic functioning (PC5)
Sample		EMIF	ADNI	All			EMIF	ADNI	All			EMIF	ADNI	All			EMIF	ADNI	All			EMIF	ADNI	All
		(n=769)	(n=389)	(n=1158)			(n=769)	(n=389)	(n=1158)			(n=769)	(n=389)	(n=1158)			(n=769)	(n=389)	(n=1158)			(n=769)	(n=389)	(n=1158)
Tau		0.855011	0.944583	0.87			-0.0744765	-0.0355542	-0.06			0.254276	0.211169	0.23			0.237992	0.218679	0.24			0.261909	0.0927005	0.27
pTau		0.902323	0.954255	0.91			-0.056031	-0.118208	-0.08			0.132344	0.163688	0.14			0.189865	0.200979	0.2			0.264484	0.0589822	0.26
Aβ		-0.068318	-0.0678558	-0.07			0.995999	0.996351	1			-0.0147452	-0.0510404	-0.03			-0.00323656	0.00517273	0			0.055262	0.00404639	0.04
NfL		0.227371	0.167367	0.21			-0.0164763	-0.0632538	-0.03			0.934266	0.963086	0.94			0.250858	0.200109	0.25			0.104676	0.0198158	0.08
YKL-40		0.295795	0.468232	0.32			-0.00249336	0.0189631	0			0.285283	0.469275	0.32			0.894967	0.742576	0.88			0.173338	0.0935886	0.17
Ng		0.451038	0.779279	0.51			0.0890967	0.0158744	0.07			0.123804	0.048864	0.1			0.186956	0.137612	0.18			0.859269	0.609204	0.83
R2		0.32	0.44	0.33			0.17	0.17	0.17			0.18	0.2	0.18			0.17	0.12	0.16			0.15	0.07	0.15
Table S5: PCA results. Component loadings of each biomarker (first column) on five principal components (column groups two to six) are displayed.

## Sheet: S6 PC clinical associations
Table S6: Sex differences in CSF biomarker PCs and associations with Alzheimer’s disease
Outcome	Predictor	β	SE	p
Sex differences in mean levels
Tau pathology/Degeneration	Female	0.14	0.06	0.0174
Injury/Inflammation	Female	-0.01	0.06	0.804
Injury/Inflammation	Female	-0.4	0.05	2.66e-13
Non-AD Inflammation	Female	0.02	0.06	0.788
Non-AD Synaptic Functioning	Female	0.21	0.06	0.000637
Latent AD regressed on PCs and Sex
Latent AD	Female	0.05	0.07	0.475
Latent AD	Tau pathology/Degeneration	0.41	0.05	6.83e-17
Latent AD	Tau pathology/Degeneration*Female	0.01	0.07	0.856
Latent AD	Aβ Pathology	-0.34	0.05	1.09e-12
Latent AD	Aβ Pathology*Female	-0.11	0.07	0.133
Latent AD	Injury/Inflammation	0.4	0.06	2.75e-12
Latent AD	Injury/Inflammation*Female	0.05	0.07	0.512
Latent AD	Non-AD Inflammation	0.12	0.05	0.0194
Latent AD	Non-AD Inflammation*Female	0.04	0.07	0.57
Latent AD	Non-AD Synaptic Functioning	0.04	0.05	0.417
Latent AD	Non-AD Synaptic Functioning*Female	-0.12	0.07	0.102
Table S6: Sex differences in CSF biomarker PCs and associations with Alzheimer’s disease.
Rows 3-8 represent linear models, in which CSF Biomarker PCs are regressed on sex (Male=0, Female=1), adjusted for age, study and genetic ancestry components. Each outcome is fitted in a separate model. β represents the covariate adjusted difference in mean levels between females and males.
Rows 9-20 represents a structural equation model in which a latent AD factor is regressed on sex, biomarker PCs, the interaction between sex and Biomarker PCs, as well as age, study and genetic ancestry components. β represents either the effect of being female on latent AD in SD assuming mean PC levels (Female), the effect of biomarker PCs on latent AD in males (biomarker PC), and the additional…
SE Standard Error
p p-value

## Sheet: S7 PCA vs single biomarker GWAS
Table S7: Comparison of PCA-based GWAS results vs. single biomarker GWAS results
			PCA				TAU		PTAU		NFL		ABETA		YKL-40		NG
SNP	Chr:Pos	A1	β	SE	p		β	p	β	p	β	p	β	p	β	p	β	p
Tau pathology/Degeneration (PC1)
rs140169162	17:30886881	G	0.64	0.19	0.00086		0.409	0.02842	0.4357	0.02164	-0.0776	0.6757	-0.12	0.5162	0.0806	0.648	-0.058	0.7713
Aβ Pathology (PC2)
rs1638675	10:119178376	A	-0.08	0.05	0.071		0.0665	0.1298	0.0698	0.118	-0.0167	0.7028	-0.0845	0.06093	0.0242	0.5605	0.0561	0.2313
rs12972156	19:45387459	C	0.43	0.05	9.5e-20		-0.1841	8.904e-05	-0.1867	9.485e-05	0.0814	0.08301	0.4273	4.036e-20	-0.0338	0.4531	-0.1608	0.001415
rs157582	19:45396219	C	0.37	0.04	9.5e-18		-0.1916	6.593e-06	-0.2058	1.861e-06	0.0556	0.1922	0.3709	1.814e-18	-0.0384	0.3452	-0.164	0.0003162
rs10119	19:45406673	G	0.34	0.04	6.4e-15		-0.1568	0.0002775	-0.1448	0.0009756	0.0759	0.07786	0.341	2.574e-15	-0.0221	0.5927	-0.1229	0.007832
rs429358	19:45411941	T	0.5	0.04	1.3e-29		-0.2201	8.721e-07	-0.2365	2.025e-07	0.1031	0.02166	0.5009	1.221e-30	-0.0144	0.7409	-0.1809	0.000173
rs75627662	19:45413576	C	0.35	0.05	1.2e-13		-0.1355	0.003215	-0.1473	0.001621	0.1217	0.007701	0.3429	8.76e-14	0.0123	0.7792	-0.1358	0.005721
rs157595	19:45425460	A	0.28	0.05	1.6e-09		-0.1126	0.01366	-0.1524	0.0009992	0.0888	0.05038	0.2799	1.146e-09	-0.0054	0.9004	-0.1308	0.007294
rs111789331	19:45427125	T	0.45	0.05	8.3e-21		-0.2141	6.904e-06	-0.2167	7.877e-06	0.1056	0.02672	0.4449	4.093e-21	-0.0232	0.6152	-0.2167	2.197e-05
Injury/Inflammation (PC3)
rs114211800	5:158973225	G	-0.74	0.17	7.2e-06		-0.2409	0.1421	0.0015	0.9926	-0.6847	1.891e-05	0.2896	0.08318	-0.1865	0.2097	0.0667	0.7011
rs2302634	7:12270770	T	0.26	0.04	1.3e-09		0.0537	0.2039	0.0215	0.6179	0.2574	4.03e-10	0.0303	0.4845	0.1232	0.00198	0.02	0.658
rs56194026	15:74831534	C	-0.03	0.08	0.72		-0.0183	0.8224	0.0148	0.8581	-0.0188	0.8161	0.0294	0.7251	-0.0049	0.95	0.0657	0.4517
Non-AD Inflammation (PC4)
rs7551263	1:203150756	T	-0.33	0.06	6e-09		0.0483	0.4014	0.041	0.4838	0.1085	0.05728	0.0178	0.7627	-0.2192	4.836e-05	-0.029	0.638
rs10399931	1:203156080	T	-0.39	0.05	5.7e-17		-0.0221	0.6481	0.0076	0.877	-0.0196	0.6841	0.111	0.02512	-0.2859	2.565e-10	0.0089	0.8638
rs12670437	7:76390507	G	-0.49	0.15	0.00099		-0.209	0.1507	-0.2347	0.1133	-0.1927	0.1831	-0.1466	0.3264	-0.3931	0.005185	-0.0383	0.8063
rs145791381	9:24796757	C	-1.01	0.18	2.7e-08		0.1187	0.4967	0.107	0.5484	-0.0744	0.6689	-0.068	0.7048	0.6458	0.0001473	0.0905	0.6302
rs16974493	13:110307768	T	0.59	0.14	1.5e-05		0.183	0.1487	0.1579	0.2225	0.2988	0.01778	-0.0465	0.7214	0.5174	3.286e-05	0.244	0.07392
rs150326618	14:52641990	G	0.57	0.17	0.00098		0.0708	0.6982	-0.0074	0.9683	0.0559	0.7566	-0.0232	0.9003	0.3517	0.03535	-0.0516	0.7894
Non-AD Synaptic Functioning (PC5)
rs275844	19:48884949	G	-0.3	0.07	9.6e-06		-0.2073	0.001329	-0.217	0.0009302	-0.0812	0.2061	-0.112	0.09023	-0.1488	0.01337	-0.3403	5.929e-07
rs8111684	19:48947326	G	0.19	0.05	9.8e-05		0.0666	0.1574	0.1032	0.03107	-0.0358	0.4434	0.0006	0.9897	0.0556	0.2126	0.1803	0.0003122
rs3107911	19:48964305	C	0.31	0.06	5e-07		0.0958	0.1065	0.1123	0.06318	-0.0297	0.6156	0.0218	0.7207	0.018	0.7505	0.2596	3.61e-05
Table S7: Comparison of PCA-based GWAS results vs. single biomarker GWAS results.
Bold results indicate stronger results with PCA than single biomarker [based on P-value]

## Sheet: S8 Fixed vs Random Meta
Table S8: Comparison of meta-analysis results using fixed effect vs. random effects models
			Fixed-effect model				Random effects model			I2
SNP	Chr:Pos		β	SE	p		statistic	p
Tau pathology/Degeneration (PC1)
rs140169162	17:30886881		0.64	0.19	0.00086		11.1	0.00133		0
Aβ Pathology (PC2)
rs1638675	10:119178376		-0.08	0.05	0.071		3.26	0.0903		0
rs12972156	19:45387459		0.43	0.05	9.5e-20		82.72	2.50812e-19		0
rs157582	19:45396219		0.37	0.04	9.5e-18		73.61	2.41917e-17		20.27
rs10119	19:45406673		0.34	0.04	6.4e-15		60.77	1.53561e-14		0
rs429358	19:45411941		0.5	0.04	1.3e-29		127.63	4.15112e-29		52
rs75627662	19:45413576		0.35	0.05	1.2e-13		55.03	2.75634e-13		0
rs157595	19:45425460		0.28	0.05	1.6e-09		36.46	3.20759e-09		20.51
rs111789331	19:45427125		0.45	0.05	8.3e-21		87.54	2.23333e-20		39.96
Injury/Inflammation (PC3)
rs114211800	5:158973225		-0.74	0.17	7.2e-06		20.14	1.27038e-05		49.72
rs2302634	7:12270770		0.26	0.04	1.3e-09		36.75	2.76201e-09		0
rs56194026	15:74831534		-0.03	0.08	0.72		0.12	0.753		0
Non-AD Inflammation (PC4)
rs7551263	1:203150756		-0.33	0.06	6e-09		33.82	1.71521e-12		95.94
rs10399931	1:203156080		-0.39	0.05	5.7e-17		70.09	4.56433e-17		85.02
rs12670437	7:76390507		-0.49	0.15	0.00099		1.92	0.158		75.26
rs145791381	9:24796757		-1.01	0.18	2.7e-08		30.88	1.46526e-08		85.99
rs16974493	13:110307768		0.59	0.14	1.5e-05		18.73	2.60637e-05		0
rs150326618	14:52641990		0.57	0.17	0.00098		10.87	0.0015		0
Non-AD Synaptic Functioning (PC5)
rs275844	19:48884949		-0.3	0.07	9.6e-06		19.58	1.68563e-05		0
rs8111684	19:48947326		0.19	0.05	9.8e-05		15.17	0.000162		0
rs3107911	19:48964305		0.31	0.06	5e-07		25.26	1.58453e-07		88.12
Table S8: Comparison of meta-analysis results using fixed effect vs. random effects models.
β Effect of one copy of the effect allele on biomarker PCs in SD
SE Standard Error
p p-value
I2 Degree of heterogeneity

## Sheet: S9a PC5 EMIF vs. ADNI (top)
Table S9a: PC5 top hits in meta-analysis split by discovery datasets
								Meta-analysis				ADNI effect				EMIF effect
SNP	Chr:Pos	Location	Locus	EA	EAF	R2 imp		β	SE	p		β	SE	p		β	SE	p
Non-AD Synaptic Functioning
rs275844	19:48884949	Intergenic	GRIN2D	G	0.88	0.93		-0.3	0.07	9.6e-06		-0.28	0.1	0.00551319		-0.31	0.09	0.000626845
rs8111684	19:48947326	3′-UTR	GRIN2D	G	0.26	1		0.19	0.05	9.8e-05		0.25	0.07	0.00186841		0.15	0.06	0.013331
rs3107911	19:48964305	Intron	GRIN2D	C	0.15	0.96		0.31	0.06	5e-07		0.54	0.1	1.4104e-07		0.17	0.08	0.0331964
Table S9a: PC5 top hits in meta-analysis split by discovery datasets.

## Sheet: S9b PC5 Replication
Table S9b: PC5 non-AD synaptic functioning replication and meta-analysis for top SNPs (p<10E-3)
					Discovery (ADNI and EMIF meta-analysis)					Replication (Knight-ADRC)			Meta-Analysis of ADNI, EMIF and Knight-ADRC
CHROM	POS	ID	A1	A2	BETA	SE	P	D	HetISq	BETA	SE	P	BETA	SE	P	D	HetISq
19	48964305	19:48964305	T	C	-0.3127	0.0622	4.992e-07	--	88.1	NA	NA	NA	-0.3127	0.0622	4.992e-07	--?	88.1
12	94870617	12:94870617	T	C	-0.6229	0.1834	0.0006811	--	50.3	-0.693617	0.189191	0.000263155	-0.6572	0.1317	6.009e-07	---	4
8	126419188	8:126419188	T	G	0.4565	0.0923	7.5e-07	++	0	NA	NA	NA	0.4565	0.0923	7.5e-07	++?	0
1	167061397	1:167061397	T	C	-0.1656	0.0468	0.000406	--	0	-0.15844	0.0460018	0.000603862	-0.162	0.0328	8.011e-07	---	0
1	167063520	1:167063520	A	G	0.1655	0.0468	0.0004087	++	0	0.15844	0.0460018	0.000603862	0.1619	0.0328	8.062e-07	+++	0
1	167065025	1:167065025	A	G	-0.1652	0.0468	0.0004141	--	0	-0.15844	0.0460018	0.000603862	-0.1618	0.0328	8.161e-07	---	0
1	167065837	1:167065837	T	G	0.1649	0.0468	0.0004196	++	0	0.15844	0.0460018	0.000603862	0.1616	0.0328	8.262e-07	+++	0
1	167066609	1:167066609	A	C	0.1649	0.0467	0.0004209	++	0	0.15844	0.0460018	0.000603862	0.1616	0.0328	8.287e-07	+++	0
1	167066742	1:167066742	T	G	0.1648	0.0467	0.0004214	++	0	0.15844	0.0460018	0.000603862	0.1616	0.0328	8.296e-07	+++	0
1	167067397	1:167067397	A	C	0.1648	0.0467	0.0004219	++	0	0.15844	0.0460018	0.000603862	0.1616	0.0328	8.305e-07	+++	0
1	167066796	1:167066796	A	G	-0.1648	0.0467	0.0004228	--	0	-0.15844	0.0460018	0.000603862	-0.1616	0.0328	8.321e-07	---	0
1	167070558	1:167070558	C	G	-0.1631	0.0467	0.0004766	--	0	-0.15844	0.0460018	0.000603862	-0.1608	0.0328	9.326e-07	---	0
12	94818615	12:94818615	T	C	-0.6393	0.1841	0.0005164	--	55.1	-0.637468	0.185621	0.000626169	-0.6384	0.1307	1.042e-06	---	10.2
8	126421903	8:126421903	A	G	0.4506	0.0929	1.218e-06	++	0	NA	NA	NA	0.4506	0.0929	1.218e-06	++?	0
4	69526612	4:69526612	A	T	-0.2023	0.0569	0.0003761	--	76.7	-0.152071	0.0453922	0.000847216	-0.1716	0.0355	1.319e-06	---	58
7	151232936	7:151232936	A	G	-0.3354	0.0694	1.355e-06	--	0	NA	NA	NA	-0.3354	0.0694	1.355e-06	--?	0
7	151232935	7:151232935	T	C	0.3353	0.0694	1.361e-06	++	0	NA	NA	NA	0.3353	0.0694	1.361e-06	++?	0
5	122005445	5:122005445	A	G	0.266	0.0595	7.904e-06	++	0	0.139821	0.0601432	0.0203428	0.2035	0.0423	1.504e-06	+++	10
10	88688049	10:88688049	A	G	-0.301	0.0629	1.699e-06	--	0	NA	NA	NA	-0.301	0.0629	1.699e-06	--?	0
12	87887718	12:87887718	T	G	-0.3565	0.0833	1.871e-05	--	0	-0.210104	0.0854308	0.0141388	-0.2852	0.0596	1.744e-06	---	2.6
16	63079307	16:63079307	A	G	-0.7773	0.1838	2.341e-05	--	0	-0.389262	0.139398	0.00536155	-0.531	0.1111	1.745e-06	---	31.9
12	87887917	12:87887917	A	G	0.3564	0.0833	1.884e-05	++	0	0.210104	0.0854308	0.0141388	0.2851	0.0596	1.753e-06	+++	2.5
8	3187176	8:3187176	T	C	0.4766	0.1406	0.0006975	++	0	0.462888	0.137427	0.000794295	0.4696	0.0983	1.764e-06	+++	0
8	3187361	8:3187361	A	G	0.4767	0.1406	0.0006986	++	0	0.462888	0.137427	0.000794295	0.4696	0.0983	1.767e-06	+++	0
8	3187384	8:3187384	T	C	0.4768	0.1406	0.0006986	++	0	0.462888	0.137427	0.000794295	0.4697	0.0983	1.767e-06	+++	0
8	3187561	8:3187561	A	G	0.4768	0.1407	0.0007	++	0	0.462888	0.137427	0.000794295	0.4697	0.0983	1.77e-06	+++	0
8	3187243	8:3187243	T	C	-0.4765	0.1406	0.0007003	--	0	-0.462888	0.137427	0.000794295	-0.4695	0.0983	1.771e-06	---	0
8	3186708	8:3186708	A	G	-0.4762	0.1405	0.0007018	--	0	-0.462888	0.137427	0.000794295	-0.4694	0.0982	1.774e-06	---	0
12	87893631	12:87893631	A	C	0.3533	0.0839	2.548e-05	++	0	0.216487	0.0857193	0.0117527	0.2864	0.06	1.793e-06	+++	0
12	87883653	12:87883653	T	C	-0.3553	0.0832	1.955e-05	--	0	-0.210104	0.0854308	0.0141388	-0.2846	0.0596	1.799e-06	---	1.4
12	7598522	12:7598522	A	G	1.0246	0.2147	1.816e-06	++	0	NA	NA	NA	1.0246	0.2147	1.816e-06	++?	0
12	87874389	12:87874389	A	G	0.3531	0.0829	2.028e-05	++	0	0.210104	0.0854308	0.0141388	0.2838	0.0595	1.829e-06	+++	0
8	3185371	8:3185371	A	G	-0.4741	0.1403	0.0007261	--	0	-0.462888	0.137427	0.000794295	-0.4684	0.0982	1.833e-06	---	0
8	3185353	8:3185353	T	G	-0.4739	0.1403	0.0007316	--	0	-0.462888	0.137427	0.000794295	-0.4683	0.0982	1.846e-06	---	0
8	3185146	8:3185146	C	G	-0.4735	0.1404	0.0007436	--	0	-0.462888	0.137427	0.000794295	-0.4681	0.0982	1.875e-06	---	0
8	3185084	8:3185084	A	C	0.4735	0.1404	0.0007484	++	0	0.462888	0.137427	0.000794295	0.4681	0.0982	1.887e-06	+++	0
12	87892005	12:87892005	T	C	-0.3549	0.0837	2.235e-05	--	0	-0.210104	0.0854308	0.0141388	-0.284	0.0598	2.037e-06	---	0
8	3184613	8:3184613	T	G	0.4711	0.1407	0.0008164	++	0	0.462888	0.137427	0.000794295	0.4669	0.0983	2.051e-06	+++	0
8	3184409	8:3184409	C	G	0.4703	0.1408	0.0008382	++	0	0.462888	0.137427	0.000794295	0.4665	0.0983	2.103e-06	+++	0
8	3184339	8:3184339	C	G	-0.47	0.1408	0.0008466	--	0	-0.462888	0.137427	0.000794295	-0.4663	0.0984	2.124e-06	---	0
1	167022262	1:167022262	T	G	-0.169	0.046	0.0002357	--	48.9	-0.13407	0.0441806	0.00249001	-0.1509	0.0319	2.179e-06	---	11.4
11	14106801	11:14106801	T	C	-0.1778	0.0506	0.0004409	--	0	-0.163829	0.051629	0.00156787	-0.171	0.0361	2.234e-06	---	0
1	167059833	1:167059833	A	G	0.1721	0.0438	8.547e-05	++	0	0.120592	0.043882	0.00613543	0.1464	0.031	2.339e-06	+++	0
8	3183414	8:3183414	A	C	-0.4672	0.1412	0.0009393	--	0	-0.462888	0.137427	0.000794295	-0.465	0.0985	2.347e-06	---	0
11	14100036	11:14100036	A	G	-0.1825	0.0504	0.0002893	--	0	-0.156567	0.051461	0.0024269	-0.1698	0.036	2.375e-06	---	0
1	167059462	1:167059462	C	G	-0.1718	0.0438	8.748e-05	--	0	-0.120592	0.043882	0.00613543	-0.1462	0.031	2.382e-06	---	0
8	3186993	8:3186993	A	C	-0.4605	0.1397	0.0009771	--	0	-0.462888	0.137427	0.000794295	-0.4617	0.098	2.437e-06	---	0
1	167021190	1:167021190	T	C	-0.1687	0.046	0.0002432	--	48.5	-0.133157	0.0442582	0.00271017	-0.1502	0.0319	2.449e-06	---	11.1
1	167021041	1:167021041	T	C	-0.1686	0.046	0.0002451	--	48.3	-0.133157	0.0442582	0.00271017	-0.1502	0.0319	2.465e-06	---	10.9
12	87905655	12:87905655	T	C	0.3467	0.0841	3.757e-05	++	0	0.216487	0.0857193	0.0117527	0.2828	0.06	2.465e-06	+++	0
11	14105497	11:14105497	T	C	-0.1782	0.0505	0.0004157	--	0	-0.160947	0.0516315	0.00189377	-0.1698	0.0361	2.561e-06	---	0
2	151016074	2:151016074	T	C	0.1703	0.0496	0.0005951	++	0	0.167793	0.0522712	0.00138248	0.1691	0.036	2.596e-06	+++	0
1	167032394	1:167032394	A	G	-0.166	0.0474	0.0004648	--	0	-0.145113	0.0461565	0.00173121	-0.1553	0.0331	2.675e-06	---	0
11	14106222	11:14106222	A	G	-0.1778	0.0505	0.0004357	--	0	-0.160947	0.0516315	0.00189377	-0.1696	0.0361	2.677e-06	---	0
1	167060080	1:167060080	T	C	0.1695	0.0438	0.0001085	++	0	0.120592	0.043882	0.00613543	0.1451	0.031	2.855e-06	+++	0
2	151022786	2:151022786	T	C	-0.1742	0.0495	0.0004366	--	0	-0.159108	0.0518004	0.00220478	-0.167	0.0358	3.092e-06	---	0
11	14100381	11:14100381	T	C	0.1781	0.0506	0.0004263	++	0	0.157388	0.0514417	0.002294	0.1679	0.0361	3.202e-06	+++	0
2	151012070	2:151012070	A	C	-0.1681	0.0496	0.0007006	--	0	-0.165292	0.0522915	0.00163427	-0.1668	0.036	3.579e-06	---	0
19	6267047	19:6267047	A	G	-0.5306	0.1146	3.674e-06	--	0	NA	NA	NA	-0.5306	0.1146	3.674e-06	--?	0
1	166963975	1:166963975	T	C	-0.1714	0.0507	0.0007228	--	0	-0.156993	0.0499896	0.00175129	-0.1641	0.0356	4.028e-06	---	0
8	3187882	8:3187882	A	G	0.4886	0.1428	0.0006206	++	0	0.434761	0.140295	0.00201333	0.4612	0.1001	4.044e-06	+++	0
19	48972539	19:48972539	A	C	0.3164	0.0692	4.799e-06	++	83.9	NA	NA	NA	0.3164	0.0692	4.799e-06	++?	83.9
19	48972155	19:48972155	C	G	-0.3162	0.0692	4.838e-06	--	83.9	NA	NA	NA	-0.3162	0.0692	4.838e-06	--?	83.9
5	122068526	5:122068526	T	C	-0.2097	0.0558	0.0001713	--	0	-0.151943	0.0567967	0.00762758	-0.1813	0.0398	5.224e-06	---	0
5	122058787	5:122058787	A	G	-0.2094	0.0559	0.0001797	--	0	-0.151943	0.0567967	0.00762758	-0.1811	0.0398	5.458e-06	---	0
12	87902945	12:87902945	T	C	-0.3287	0.0819	5.971e-05	--	0	-0.201404	0.0841435	0.0169244	-0.2668	0.0587	5.47e-06	---	0
5	122058032	5:122058032	T	C	0.2093	0.0559	0.0001804	++	0	0.151943	0.0567967	0.00762758	0.1811	0.0398	5.475e-06	+++	0
5	122057136	5:122057136	A	G	0.2093	0.0559	0.0001809	++	0	0.151943	0.0567967	0.00762758	0.1811	0.0398	5.491e-06	+++	0
5	122054214	5:122054214	T	C	-0.2092	0.0559	0.0001827	--	0	-0.151943	0.0567967	0.00762758	-0.181	0.0398	5.54e-06	---	0
1	166978035	1:166978035	A	G	0.1672	0.0505	0.0009263	++	0	0.155027	0.0500178	0.00200984	0.161	0.0355	5.819e-06	+++	0
6	83124954	6:83124954	A	G	-0.5377	0.1577	0.0006519	--	0	-0.477986	0.160132	0.00292657	-0.5083	0.1124	6.086e-06	---	0
6	83133707	6:83133707	C	G	0.5256	0.1551	0.0007002	++	0	0.477986	0.160132	0.00292657	0.5025	0.1114	6.439e-06	+++	0
6	83122194	6:83122194	T	G	-0.5286	0.1561	0.0007058	--	0	-0.477986	0.160132	0.00292657	-0.5039	0.1118	6.508e-06	---	0
6	83121011	6:83121011	T	G	0.5293	0.1563	0.000707	++	0	0.477986	0.160132	0.00292657	0.5043	0.1118	6.523e-06	+++	0
1	88976316	1:88976316	T	C	0.5244	0.1579	0.0008984	++	0	0.444629	0.144795	0.0022107	0.481	0.1067	6.561e-06	+++	0
12	127988042	12:127988042	T	C	0.7207	0.176	4.239e-05	++	0	0.438246	0.203888	0.0319115	0.6001	0.1332	6.682e-06	+++	0
5	122007711	5:122007711	A	G	0.2485	0.0598	3.286e-05	++	0	0.132833	0.0606216	0.0287394	0.1914	0.0426	6.968e-06	+++	0
5	122053808	5:122053808	T	C	-0.21	0.0557	0.0001631	--	0	-0.145273	0.0565196	0.0103486	-0.1781	0.0397	7.135e-06	---	0
2	151019241	2:151019241	T	C	0.166	0.0495	0.0007943	++	0	0.154065	0.0516892	0.00296791	0.1603	0.0357	7.308e-06	+++	0
1	167022381	1:167022381	A	G	-0.1659	0.0455	0.0002661	--	61	-0.119279	0.0442922	0.00723581	-0.1419	0.0317	7.706e-06	---	35.5
8	114389348	8:114389348	C	G	0.4109	0.0922	8.272e-06	++	0	NA	NA	NA	0.4109	0.0922	8.272e-06	++?	0
1	167021549	1:167021549	A	G	0.1657	0.0455	0.0002704	++	60.9	0.11828	0.0443634	0.00783389	0.1414	0.0318	8.52e-06	+++	35.7
8	114389690	8:114389690	A	G	-0.4102	0.0924	9.06e-06	--	0	NA	NA	NA	-0.4102	0.0924	9.06e-06	--?	0
6	37080402	6:37080402	A	G	0.5721	0.169	0.0007092	++	12.8	0.509925	0.177374	0.00415407	0.5425	0.1223	9.226e-06	+++	0
1	167027447	1:167027447	A	G	0.17	0.0481	0.000403	++	12.5	0.127698	0.0468093	0.006517	0.1483	0.0335	9.736e-06	+++	0
1	167027414	1:167027414	T	C	-0.1698	0.048	0.0004081	--	12	-0.127698	0.0468093	0.006517	-0.1482	0.0335	9.84e-06	---	0
12	87876770	12:87876770	C	G	0.3339	0.0809	3.677e-05	++	0	0.174787	0.0841276	0.038075	0.2574	0.0583	1.011e-05	+++	3.4
1	167028259	1:167028259	A	G	-0.1679	0.0481	0.0004785	--	21.2	-0.128551	0.0467184	0.00607043	-0.1476	0.0335	1.046e-05	---	0
7	156821184	7:156821184	C	G	-0.2674	0.0714	0.0001801	--	44.9	-0.187862	0.0768772	0.0147638	-0.2306	0.0523	1.046e-05	---	16.3
12	87881013	12:87881013	A	T	-0.334	0.081	3.705e-05	--	0	-0.172048	0.0838233	0.0404599	-0.2558	0.0582	1.117e-05	---	7.2
8	114373385	8:114373385	T	C	0.4019	0.0916	1.157e-05	++	0	NA	NA	NA	0.4019	0.0916	1.157e-05	++?	0
12	87904487	12:87904487	A	G	0.3294	0.0818	5.586e-05	++	0	0.180777	0.0844194	0.0325557	0.2575	0.0587	1.163e-05	+++	0
11	42858400	11:42858400	A	G	0.2741	0.0625	1.17e-05	++	78.8	NA	NA	NA	0.2741	0.0625	1.17e-05	++?	78.8
12	87873201	12:87873201	A	G	-0.3237	0.0812	6.74e-05	--	0	-0.182622	0.0843617	0.0307151	-0.2558	0.0585	1.229e-05	---	0
12	87868850	12:87868850	T	G	0.3234	0.0812	6.837e-05	++	0	0.182622	0.0843617	0.0307151	0.2557	0.0585	1.242e-05	+++	0
12	87867594	12:87867594	T	C	-0.3231	0.0812	6.934e-05	--	0	-0.182622	0.0843617	0.0307151	-0.2555	0.0585	1.256e-05	---	0
12	87865026	12:87865026	A	G	0.3227	0.0812	7.064e-05	++	0	0.182622	0.0843617	0.0307151	0.2553	0.0585	1.274e-05	+++	0
12	87873002	12:87873002	T	C	-0.3225	0.0812	7.096e-05	--	0	-0.182622	0.0843617	0.0307151	-0.2553	0.0585	1.278e-05	---	0
12	87862965	12:87862965	T	C	0.3225	0.0812	7.109e-05	++	0	0.182622	0.0843617	0.0307151	0.2553	0.0585	1.28e-05	+++	0
12	87853341	12:87853341	A	G	0.3236	0.0814	7.046e-05	++	0	0.182622	0.0843617	0.0307151	0.2556	0.0586	1.281e-05	+++	0
12	87862687	12:87862687	T	C	0.3225	0.0812	7.126e-05	++	0	0.182622	0.0843617	0.0307151	0.2552	0.0585	1.283e-05	+++	0
5	122037206	5:122037206	A	G	-0.2111	0.0557	0.0001494	--	0	-0.134608	0.0570042	0.018457	-0.1737	0.0398	1.284e-05	---	0
12	87852537	12:87852537	A	T	-0.3234	0.0814	7.103e-05	--	0	-0.182622	0.0843617	0.0307151	-0.2555	0.0586	1.288e-05	---	0
12	87852260	12:87852260	C	G	-0.3233	0.0814	7.111e-05	--	0	-0.182622	0.0843617	0.0307151	-0.2555	0.0586	1.289e-05	---	0
12	87851519	12:87851519	A	G	0.3233	0.0814	7.132e-05	++	0	0.182622	0.0843617	0.0307151	0.2555	0.0586	1.292e-05	+++	0
12	87851652	12:87851652	C	G	-0.3232	0.0814	7.152e-05	--	0	-0.182622	0.0843617	0.0307151	-0.2554	0.0586	1.295e-05	---	0
12	87850775	12:87850775	A	C	0.3232	0.0814	7.168e-05	++	0	0.182622	0.0843617	0.0307151	0.2554	0.0586	1.297e-05	+++	0
12	87848272	12:87848272	A	T	-0.3228	0.0814	7.273e-05	--	0	-0.182622	0.0843617	0.0307151	-0.2552	0.0586	1.311e-05	---	0
12	87846584	12:87846584	A	C	-0.3226	0.0813	7.319e-05	--	0	-0.182622	0.0843617	0.0307151	-0.2552	0.0586	1.317e-05	---	0
12	87850777	12:87850777	A	G	0.3228	0.0814	7.327e-05	++	0	0.182622	0.0843617	0.0307151	0.2552	0.0586	1.32e-05	+++	0
12	87846369	12:87846369	T	C	-0.3225	0.0813	7.355e-05	--	0	-0.182622	0.0843617	0.0307151	-0.2551	0.0586	1.322e-05	---	0
5	122036297	5:122036297	T	C	-0.2105	0.0557	0.0001559	--	0	-0.134608	0.0570042	0.018457	-0.1735	0.0398	1.329e-05	---	0
12	87845298	12:87845298	A	T	-0.3222	0.0813	7.425e-05	--	0	-0.182622	0.0843617	0.0307151	-0.255	0.0586	1.331e-05	---	0
5	122029639	5:122029639	A	C	0.2241	0.0567	7.757e-05	++	0	0.12651	0.0578974	0.0291854	0.1763	0.0405	1.348e-05	+++	0
7	151233188	7:151233188	A	G	0.3254	0.0748	1.355e-05	++	0	NA	NA	NA	0.3254	0.0748	1.355e-05	++?	0
5	122039269	5:122039269	A	C	0.21	0.0557	0.000163	++	0	0.134608	0.0570042	0.018457	0.1732	0.0398	1.38e-05	+++	0
12	87839200	12:87839200	C	G	0.321	0.0813	7.802e-05	++	0	0.182622	0.0843617	0.0307151	0.2544	0.0585	1.381e-05	+++	0
5	122039164	5:122039164	T	C	-0.2099	0.0557	0.000164	--	0	-0.134608	0.0570042	0.018457	-0.1731	0.0398	1.386e-05	---	0
12	87836007	12:87836007	A	G	0.3209	0.0813	7.841e-05	++	0	0.182622	0.0843617	0.0307151	0.2544	0.0585	1.386e-05	+++	0
5	122038340	5:122038340	A	G	0.2095	0.0556	0.0001655	++	0	0.134608	0.0570042	0.018457	0.173	0.0398	1.394e-05	+++	0
12	87834415	12:87834415	A	G	0.3206	0.0813	7.955e-05	++	0	0.182622	0.0843617	0.0307151	0.2542	0.0585	1.401e-05	+++	0
12	87833740	12:87833740	A	G	-0.3204	0.0813	8.025e-05	--	0	-0.182622	0.0843617	0.0307151	-0.2541	0.0585	1.411e-05	---	0
12	87832376	12:87832376	T	G	-0.3203	0.0812	8.049e-05	--	0	-0.182622	0.0843617	0.0307151	-0.2541	0.0585	1.414e-05	---	0
16	73198424	16:73198424	T	G	0.3923	0.0945	3.287e-05	++	65.1	0.188797	0.0958723	0.0492844	0.292	0.0673	1.424e-05	+++	61.2
12	87830218	12:87830218	T	C	-0.32	0.0812	8.153e-05	--	0	-0.182622	0.0843617	0.0307151	-0.2539	0.0585	1.428e-05	---	0
12	87826518	12:87826518	A	G	0.32	0.0812	8.164e-05	++	0	0.182622	0.0843617	0.0307151	0.2539	0.0585	1.429e-05	+++	0
12	87829970	12:87829970	A	C	0.32	0.0812	8.165e-05	++	0	0.182622	0.0843617	0.0307151	0.2539	0.0585	1.429e-05	+++	0
12	87826760	12:87826760	A	T	0.32	0.0812	8.171e-05	++	0	0.182622	0.0843617	0.0307151	0.2539	0.0585	1.43e-05	+++	0
12	87826911	12:87826911	T	C	-0.32	0.0812	8.177e-05	--	0	-0.182622	0.0843617	0.0307151	-0.2539	0.0585	1.431e-05	---	0
12	87827432	12:87827432	A	G	-0.32	0.0812	8.181e-05	--	0	-0.182622	0.0843617	0.0307151	-0.2539	0.0585	1.431e-05	---	0
12	87829601	12:87829601	A	G	0.32	0.0812	8.187e-05	++	0	0.182622	0.0843617	0.0307151	0.2539	0.0585	1.433e-05	+++	0
12	87824398	12:87824398	T	C	-0.3199	0.0812	8.204e-05	--	0	-0.182622	0.0843617	0.0307151	-0.2539	0.0585	1.434e-05	---	0
12	87818848	12:87818848	A	G	-0.3195	0.0812	8.347e-05	--	0	-0.182622	0.0843617	0.0307151	-0.2537	0.0585	1.453e-05	---	0
5	122029516	5:122029516	T	C	-0.2227	0.0567	8.572e-05	--	0	-0.12651	0.0578974	0.0291854	-0.1756	0.0405	1.456e-05	---	0
5	122030202	5:122030202	T	C	-0.2226	0.0567	8.588e-05	--	0	-0.12651	0.0578974	0.0291854	-0.1756	0.0405	1.457e-05	---	0
5	122030170	5:122030170	T	C	0.2226	0.0567	8.594e-05	++	0	0.12651	0.0578974	0.0291854	0.1756	0.0405	1.458e-05	+++	0
4	23237373	4:23237373	A	G	-0.3651	0.0842	1.462e-05	--	0	NA	NA	NA	-0.3651	0.0842	1.462e-05	--?	0
5	122029984	5:122029984	T	C	0.2224	0.0567	8.656e-05	++	0	0.12651	0.0578974	0.0291854	0.1755	0.0405	1.465e-05	+++	0
5	122029790	5:122029790	T	C	0.2224	0.0567	8.662e-05	++	0	0.12651	0.0578974	0.0291854	0.1755	0.0405	1.467e-05	+++	0
5	122037923	5:122037923	A	C	-0.2087	0.0557	0.0001771	--	0	-0.134608	0.0570042	0.018457	-0.1725	0.0398	1.474e-05	---	0
12	87831145	12:87831145	T	C	-0.3201	0.0812	8.131e-05	--	0	-0.182043	0.08462	0.031765	-0.2539	0.0586	1.474e-05	---	0
12	94779728	12:94779728	T	C	-0.5737	0.1674	0.0006122	--	29.8	-0.448739	0.165979	0.00701164	-0.5107	0.1179	1.477e-05	---	0
5	122033090	5:122033090	A	G	-0.2218	0.0566	8.832e-05	--	0	-0.12651	0.0578974	0.0291854	-0.1753	0.0405	1.483e-05	---	0
5	122033145	5:122033145	A	G	-0.2218	0.0566	8.837e-05	--	0	-0.12651	0.0578974	0.0291854	-0.1753	0.0405	1.483e-05	---	0
5	122033020	5:122033020	T	C	0.2218	0.0566	8.847e-05	++	0	0.12651	0.0578974	0.0291854	0.1753	0.0405	1.485e-05	+++	0
5	122032854	5:122032854	T	C	0.2218	0.0566	8.852e-05	++	0	0.12651	0.0578974	0.0291854	0.1753	0.0405	1.486e-05	+++	0
5	122032992	5:122032992	T	G	0.2218	0.0566	8.851e-05	++	0	0.12651	0.0578974	0.0291854	0.1753	0.0405	1.486e-05	+++	0
5	122032238	5:122032238	A	G	0.2218	0.0566	8.872e-05	++	0	0.12651	0.0578974	0.0291854	0.1752	0.0405	1.489e-05	+++	0
5	122032724	5:122032724	A	G	0.2218	0.0566	8.871e-05	++	0	0.12651	0.0578974	0.0291854	0.1752	0.0405	1.489e-05	+++	0
5	122031727	5:122031727	A	G	-0.2218	0.0566	8.912e-05	--	0	-0.12651	0.0578974	0.0291854	-0.1752	0.0405	1.495e-05	---	0
5	122031254	5:122031254	T	C	0.2217	0.0566	8.958e-05	++	0	0.12651	0.0578974	0.0291854	0.1752	0.0405	1.501e-05	+++	0
12	87816830	12:87816830	A	G	-0.3186	0.0812	8.759e-05	--	0	-0.182622	0.0843617	0.0307151	-0.2532	0.0585	1.51e-05	---	0
5	122030991	5:122030991	T	C	-0.2215	0.0566	9.11e-05	--	0	-0.12651	0.0578974	0.0291854	-0.1751	0.0405	1.522e-05	---	0
5	122037180	5:122037180	T	G	-0.2081	0.0556	0.0001844	--	0	-0.134608	0.0570042	0.018457	-0.1722	0.0398	1.523e-05	---	0
5	122030632	5:122030632	C	G	-0.2215	0.0566	9.133e-05	--	0	-0.12651	0.0578974	0.0291854	-0.1751	0.0405	1.525e-05	---	0
5	122030649	5:122030649	A	G	-0.2215	0.0566	9.148e-05	--	0	-0.12651	0.0578974	0.0291854	-0.1751	0.0405	1.527e-05	---	0
5	122030375	5:122030375	A	G	0.2214	0.0566	9.213e-05	++	0	0.12651	0.0578974	0.0291854	0.175	0.0405	1.536e-05	+++	0
11	42860845	11:42860845	T	C	-0.2871	0.0664	1.544e-05	--	80.7	NA	NA	NA	-0.2871	0.0664	1.544e-05	--?	80.7
5	122036690	5:122036690	A	G	0.2078	0.0557	0.0001889	++	0	0.134608	0.0570042	0.018457	0.1721	0.0398	1.554e-05	+++	0
5	122035892	5:122035892	T	G	0.2077	0.0557	0.0001908	++	0	0.134608	0.0570042	0.018457	0.172	0.0398	1.568e-05	+++	0
5	122036120	5:122036120	T	C	-0.2076	0.0557	0.0001916	--	0	-0.134608	0.0570042	0.018457	-0.172	0.0398	1.572e-05	---	0
12	87815425	12:87815425	A	C	0.3174	0.0812	9.362e-05	++	0	0.182622	0.0843617	0.0307151	0.2525	0.0585	1.593e-05	+++	0
5	122035778	5:122035778	A	G	-0.2074	0.0557	0.0001949	--	0	-0.134608	0.0570042	0.018457	-0.1719	0.0398	1.595e-05	---	0
1	89088129	1:89088129	A	G	-0.5387	0.1622	0.0008969	--	0	-0.432003	0.154567	0.00532107	-0.4828	0.1119	1.6e-05	---	0
5	122034993	5:122034993	T	G	0.2073	0.0557	0.0001969	++	0	0.134608	0.0570042	0.018457	0.1718	0.0398	1.609e-05	+++	0
5	122035339	5:122035339	A	G	0.2073	0.0557	0.0001972	++	0	0.134608	0.0570042	0.018457	0.1718	0.0398	1.61e-05	+++	0
5	122035316	5:122035316	A	G	0.2072	0.0557	0.0001991	++	0	0.134608	0.0570042	0.018457	0.1717	0.0398	1.623e-05	+++	0
5	122034747	5:122034747	T	C	-0.207	0.0557	0.0002021	--	0	-0.134608	0.0570042	0.018457	-0.1716	0.0398	1.645e-05	---	0
5	122034730	5:122034730	A	G	-0.2069	0.0557	0.0002036	--	0	-0.134608	0.0570042	0.018457	-0.1716	0.0398	1.654e-05	---	0
12	87813955	12:87813955	A	G	-0.3164	0.0813	9.86e-05	--	0	-0.182622	0.0843617	0.0307151	-0.252	0.0585	1.66e-05	---	0
5	122034522	5:122034522	A	G	-0.2067	0.0557	0.0002061	--	0	-0.134608	0.0570042	0.018457	-0.1715	0.0398	1.671e-05	---	0
5	122034345	5:122034345	A	G	-0.2066	0.0557	0.0002086	--	0	-0.134608	0.0570042	0.018457	-0.1714	0.0398	1.688e-05	---	0
5	122033799	5:122033799	A	C	0.2065	0.0557	0.0002108	++	0	0.134608	0.0570042	0.018457	0.1714	0.0398	1.703e-05	+++	0
5	122034137	5:122034137	A	G	0.2064	0.0557	0.0002114	++	0	0.134608	0.0570042	0.018457	0.1713	0.0398	1.707e-05	+++	0
10	33922957	10:33922957	A	G	-0.3477	0.0805	1.56e-05	--	0	-0.138995	0.0754647	0.0658837	-0.2366	0.055	1.719e-05	---	46.7
12	94788964	12:94788964	C	G	0.5727	0.1703	0.0007732	++	30.3	0.457288	0.16887	0.00692135	0.5145	0.1199	1.785e-05	+++	0
2	183699648	2:183699648	A	G	0.9615	0.2241	1.79e-05	++	36.2	NA	NA	NA	0.9615	0.2241	1.79e-05	++?	36.2
2	151024024	2:151024024	T	C	0.1636	0.0497	0.0009968	++	0	0.142583	0.0515715	0.00583353	0.1535	0.0358	1.799e-05	+++	0
18	77268510	18:77268510	T	G	-0.2345	0.0547	1.804e-05	--	58.4	NA	NA	NA	-0.2345	0.0547	1.804e-05	--?	58.4
12	87810092	12:87810092	A	G	0.3143	0.0813	0.0001101	++	0	0.182622	0.0843617	0.0307151	0.2509	0.0585	1.812e-05	+++	0
6	83212160	6:83212160	A	C	0.2552	0.0694	0.0002348	++	62.5	0.156101	0.0640499	0.015029	0.2017	0.0471	1.82e-05	+++	46.9
6	83212556	6:83212556	T	C	0.2552	0.0694	0.0002349	++	62.5	0.156101	0.0640499	0.015029	0.2017	0.0471	1.82e-05	+++	46.9
12	87809911	12:87809911	T	C	0.3142	0.0813	0.0001107	++	0	0.182622	0.0843617	0.0307151	0.2509	0.0585	1.82e-05	+++	0
6	83212317	6:83212317	A	T	0.2551	0.0694	0.000235	++	62.5	0.156101	0.0640499	0.015029	0.2017	0.0471	1.821e-05	+++	46.9
6	83213315	6:83213315	C	G	0.2552	0.0694	0.000235	++	62.5	0.156101	0.0640499	0.015029	0.2017	0.0471	1.821e-05	+++	46.9
7	14025517	7:14025517	A	G	-0.5302	0.1223	1.459e-05	--	0	-0.21166	0.123766	0.0876411	-0.3728	0.087	1.825e-05	---	40.4
6	83213120	6:83213120	A	C	-0.2551	0.0694	0.0002362	--	62.5	-0.156101	0.0640499	0.015029	-0.2016	0.0471	1.829e-05	---	46.9
6	83217056	6:83217056	T	C	-0.2549	0.0694	0.0002387	--	62.6	-0.156101	0.0640499	0.015029	-0.2016	0.0471	1.844e-05	---	46.9
6	83216894	6:83216894	A	C	0.2549	0.0694	0.0002388	++	62.6	0.156101	0.0640499	0.015029	0.2016	0.0471	1.845e-05	+++	46.9
21	41555056	21:41555056	A	G	-0.2009	0.0469	1.846e-05	--	0	NA	NA	NA	-0.2009	0.0469	1.846e-05	--?	0
6	83217475	6:83217475	T	C	-0.2549	0.0694	0.0002393	--	62.6	-0.156101	0.0640499	0.015029	-0.2015	0.0471	1.848e-05	---	46.9
6	83217982	6:83217982	T	C	0.2543	0.0694	0.0002484	++	62.9	0.156101	0.0640499	0.015029	0.2013	0.0471	1.903e-05	+++	47.1
12	82450840	12:82450840	A	G	-0.6031	0.1665	0.0002921	--	0	-0.379276	0.153196	0.0135105	-0.4819	0.1127	1.916e-05	---	0
5	122030151	5:122030151	A	G	-0.2173	0.0566	0.0001238	--	0	-0.12651	0.0578974	0.0291854	-0.1729	0.0405	1.935e-05	---	0
5	122049732	5:122049732	A	G	0.1955	0.0554	0.0004199	++	0	0.140507	0.0562167	0.0126493	0.1684	0.0395	1.986e-05	+++	0
18	8646411	18:8646411	A	T	-0.6253	0.1622	0.0001156	--	0	-0.283359	0.11384	0.0130176	-0.3962	0.0932	2.117e-05	---	40.9
19	54613100	19:54613100	T	G	0.1972	0.0465	2.261e-05	++	38.5	NA	NA	NA	0.1972	0.0465	2.261e-05	++?	38.5
19	48888797	19:48888797	C	G	-0.2566	0.0606	2.264e-05	--	0	NA	NA	NA	-0.2566	0.0606	2.264e-05	--?	0
19	48889558	19:48889558	A	G	-0.2672	0.0631	2.27e-05	--	0	NA	NA	NA	-0.2672	0.0631	2.27e-05	--?	0
6	83207567	6:83207567	A	G	-0.2568	0.0695	0.0002217	--	62.9	-0.150011	0.0637295	0.0188307	-0.1987	0.047	2.331e-05	---	49.7
6	133826229	6:133826229	T	G	0.5656	0.1337	2.346e-05	++	0	NA	NA	NA	0.5656	0.1337	2.346e-05	++?	0
6	83203525	6:83203525	T	C	-0.2558	0.0694	0.000226	--	62.5	-0.150011	0.0637295	0.0188307	-0.1984	0.0469	2.352e-05	---	49.1
5	8186480	5:8186480	T	G	-0.6144	0.1467	2.803e-05	--	89	-0.246161	0.122341	0.0445596	-0.3972	0.094	2.355e-05	---	84.4
6	83204488	6:83204488	T	C	0.2557	0.0694	0.0002271	++	62.4	0.150011	0.0637295	0.0188307	0.1984	0.0469	2.36e-05	+++	49
6	83204392	6:83204392	C	G	-0.2556	0.0694	0.000228	--	62.5	-0.150011	0.0637295	0.0188307	-0.1984	0.0469	2.367e-05	---	49
6	83205612	6:83205612	A	C	0.2556	0.0694	0.0002283	++	62.4	0.150011	0.0637295	0.0188307	0.1984	0.0469	2.37e-05	+++	49
6	83205021	6:83205021	A	C	0.2556	0.0694	0.0002286	++	62.5	0.150011	0.0637295	0.0188307	0.1983	0.0469	2.372e-05	+++	49
6	83205963	6:83205963	T	C	0.2556	0.0694	0.0002286	++	62.4	0.150011	0.0637295	0.0188307	0.1983	0.0469	2.372e-05	+++	49
6	83206016	6:83206016	A	G	-0.2556	0.0694	0.0002285	--	62.4	-0.150011	0.0637295	0.0188307	-0.1983	0.0469	2.372e-05	---	49
6	83206247	6:83206247	T	C	-0.2556	0.0694	0.0002289	--	62.5	-0.150011	0.0637295	0.0188307	-0.1983	0.0469	2.374e-05	---	49
6	83206449	6:83206449	T	C	-0.2556	0.0694	0.0002288	--	62.4	-0.150011	0.0637295	0.0188307	-0.1983	0.0469	2.374e-05	---	49
6	83207354	6:83207354	T	C	-0.2556	0.0694	0.0002293	--	62.4	-0.150011	0.0637295	0.0188307	-0.1983	0.0469	2.378e-05	---	48.9
4	6617757	4:6617757	T	C	0.2059	0.0487	2.381e-05	++	70.4	NA	NA	NA	0.2059	0.0487	2.381e-05	++?	70.4
5	122042516	5:122042516	T	C	-0.1921	0.0554	0.0005308	--	0	-0.141416	0.05651	0.0125395	-0.1672	0.0396	2.381e-05	---	0
6	83208789	6:83208789	C	G	0.2555	0.0694	0.0002305	++	62.5	0.150011	0.0637295	0.0188307	0.1983	0.0469	2.387e-05	+++	48.9
12	87843875	12:87843875	A	G	0.3065	0.0811	0.0001576	++	0	0.182622	0.0843617	0.0307151	0.247	0.0585	2.397e-05	+++	0
6	83210075	6:83210075	T	C	-0.2554	0.0694	0.0002318	--	62.4	-0.150011	0.0637295	0.0188307	-0.1982	0.0469	2.398e-05	---	48.9
6	83210887	6:83210887	T	C	-0.2554	0.0694	0.0002322	--	62.4	-0.150011	0.0637295	0.0188307	-0.1982	0.0469	2.402e-05	---	48.9
6	83210726	6:83210726	T	C	-0.2553	0.0694	0.0002324	--	62.5	-0.150011	0.0637295	0.0188307	-0.1982	0.0469	2.403e-05	---	48.9
5	122041163	5:122041163	T	C	-0.1918	0.0554	0.0005403	--	0	-0.141416	0.05651	0.0125395	-0.1671	0.0396	2.418e-05	---	0
5	122042050	5:122042050	C	G	0.1918	0.0554	0.0005407	++	0	0.141416	0.05651	0.0125395	0.1671	0.0396	2.419e-05	+++	0
19	47141991	19:47141991	T	G	-0.691	0.1921	0.0003207	--	44.2	-0.461286	0.195193	0.0183649	-0.578	0.1369	2.42e-05	---	19.9
7	153597451	7:153597451	A	G	0.4907	0.1183	3.338e-05	++	10.2	0.219499	0.124767	0.0789305	0.3623	0.0858	2.426e-05	+++	44.5
1	198536799	1:198536799	C	G	-0.2409	0.0572	2.493e-05	--	82.8	NA	NA	NA	-0.2409	0.0572	2.493e-05	--?	82.8
6	83211951	6:83211951	C	G	-0.2552	0.0694	0.0002343	--	62.5	-0.150037	0.0641692	0.0196363	-0.1985	0.0471	2.503e-05	---	48.8
6	83211875	6:83211875	T	C	-0.2551	0.0694	0.0002356	--	62.5	-0.150037	0.0641692	0.0196363	-0.1985	0.0471	2.513e-05	---	48.8
18	77268694	18:77268694	T	C	-0.2301	0.0546	2.52e-05	--	57.8	NA	NA	NA	-0.2301	0.0546	2.52e-05	--?	57.8
12	87857328	12:87857328	T	C	-0.3044	0.0809	0.0001699	--	0	-0.182622	0.0843617	0.0307151	-0.246	0.0584	2.533e-05	---	0
1	198538425	1:198538425	A	G	-0.241	0.0572	2.554e-05	--	82.9	NA	NA	NA	-0.241	0.0572	2.554e-05	--?	82.9
5	122012527	5:122012527	T	C	0.2431	0.0666	0.0002642	++	0	0.151538	0.0659246	0.0217926	0.1968	0.0469	2.672e-05	+++	0
10	55661245	10:55661245	T	G	-0.2961	0.0705	2.681e-05	--	85.4	NA	NA	NA	-0.2961	0.0705	2.681e-05	--?	85.4
12	87815104	12:87815104	A	G	0.3018	0.081	0.0001956	++	0	0.182622	0.0843617	0.0307151	0.2446	0.0584	2.842e-05	+++	0
12	87814687	12:87814687	T	G	0.3013	0.081	0.0002009	++	0	0.182622	0.0843617	0.0307151	0.2443	0.0584	2.904e-05	+++	0
3	143166467	3:143166467	T	C	-0.4683	0.1333	0.0004439	--	18.5	-0.311591	0.128762	0.0157566	-0.3872	0.0926	2.906e-05	---	0
12	87916081	12:87916081	T	C	-0.2913	0.0815	0.0003495	--	0	-0.193758	0.0836528	0.0208097	-0.2438	0.0584	2.948e-05	---	0
8	113960534	8:113960534	T	C	0.399	0.0955	2.958e-05	++	0	NA	NA	NA	0.399	0.0955	2.958e-05	++?	0
12	87849611	12:87849611	T	C	-0.2404	0.0692	0.0005189	--	0	-0.170801	0.0706531	0.015862	-0.2063	0.0495	3.034e-05	---	0
12	87849394	12:87849394	A	G	-0.2403	0.0692	0.0005196	--	0	-0.170801	0.0706531	0.015862	-0.2063	0.0495	3.037e-05	---	0
8	3205786	8:3205786	A	G	0.5493	0.1459	0.0001667	++	0	0.322703	0.155143	0.0378542	0.4429	0.1063	3.079e-05	+++	0
12	87828756	12:87828756	T	C	0.3138	0.0809	0.0001046	++	0	0.164653	0.0830195	0.0476906	0.2412	0.0579	3.142e-05	+++	0
1	198511122	1:198511122	A	C	0.236	0.0567	3.155e-05	++	80	NA	NA	NA	0.236	0.0567	3.155e-05	++?	80
7	14033816	7:14033816	C	G	0.5852	0.1389	2.51e-05	++	0	0.230516	0.135174	0.0885382	0.4031	0.0969	3.165e-05	+++	42.3
16	73191886	16:73191886	A	G	0.6163	0.1404	1.136e-05	++	91.7	0.207183	0.122826	0.0920495	0.3845	0.0924	3.185e-05	+++	88.1
4	87513548	4:87513548	A	G	0.3915	0.1108	0.0004112	++	79.8	0.241746	0.100401	0.0162843	0.3093	0.0744	3.234e-05	+++	66.3
12	87835267	12:87835267	A	G	-0.2376	0.069	0.0005692	--	0	-0.170801	0.0706531	0.015862	-0.205	0.0493	3.26e-05	---	0
12	87809429	12:87809429	T	G	-0.2982	0.0811	0.000235	--	0	-0.182622	0.0843617	0.0307151	-0.2427	0.0585	3.296e-05	---	0
6	83218978	6:83218978	T	C	0.2544	0.0694	0.0002483	++	62.9	0.145431	0.0641999	0.023774	0.1956	0.0471	3.313e-05	+++	50.3
17	67367000	17:67367000	T	G	-0.2041	0.0492	3.325e-05	--	0	NA	NA	NA	-0.2041	0.0492	3.325e-05	--?	0
6	83219541	6:83219541	A	G	-0.2543	0.0694	0.0002504	--	63	-0.145431	0.0641999	0.023774	-0.1956	0.0471	3.337e-05	---	50.3
16	72205445	16:72205445	T	C	0.4955	0.1398	0.0003941	++	48.4	0.333225	0.14493	0.021761	0.4173	0.1006	3.37e-05	+++	22.7
19	47257668	19:47257668	T	C	-0.1857	0.0448	3.4e-05	--	0	NA	NA	NA	-0.1857	0.0448	3.4e-05	--?	0
8	3191125	8:3191125	A	C	0.5577	0.15	0.0002016	++	29.5	0.32245	0.150934	0.0329665	0.4408	0.1064	3.439e-05	+++	24.2
12	87794287	12:87794287	C	G	-0.2069	0.0594	0.0004901	--	17.1	-0.146392	0.0624384	0.019303	-0.1782	0.043	3.443e-05	---	0
5	134659500	5:134659500	T	C	-0.6571	0.172	0.0001331	--	0	-0.357849	0.179273	0.0462758	-0.5137	0.1241	3.489e-05	---	0
1	198531869	1:198531869	T	G	0.213	0.0515	3.497e-05	++	65.7	NA	NA	NA	0.213	0.0515	3.497e-05	++?	65.7
12	87805083	12:87805083	A	G	-0.2104	0.0594	0.0003988	--	10.7	-0.142237	0.062292	0.02268	-0.1779	0.043	3.499e-05	---	0
1	198532327	1:198532327	T	G	0.213	0.0515	3.507e-05	++	65.7	NA	NA	NA	0.213	0.0515	3.507e-05	++?	65.7
7	14072454	7:14072454	A	T	0.6099	0.1514	5.629e-05	++	0	0.270802	0.14462	0.0615166	0.4326	0.1046	3.532e-05	+++	28.8
4	7182655	4:7182655	A	C	0.2626	0.0635	3.544e-05	++	0	NA	NA	NA	0.2626	0.0635	3.544e-05	++?	0
6	83204627	6:83204627	T	C	-0.2527	0.0691	0.0002541	--	59.5	-0.143368	0.0636495	0.0245757	-0.1936	0.0468	3.546e-05	---	47.7
10	55662226	10:55662226	T	G	0.291	0.0704	3.609e-05	++	84.3	NA	NA	NA	0.291	0.0704	3.609e-05	++?	84.3
8	3193526	8:3193526	A	T	0.5339	0.1452	0.000235	++	0	0.319224	0.148792	0.0322319	0.4292	0.1039	3.613e-05	+++	0
10	55662156	10:55662156	T	C	0.2909	0.0704	3.613e-05	++	84.3	NA	NA	NA	0.2909	0.0704	3.613e-05	++?	84.3
3	44461742	3:44461742	A	G	-0.1704	0.0466	0.0002536	--	84.5	-0.102655	0.0472819	0.0302271	-0.137	0.0332	3.626e-05	---	73.2
18	76007306	18:76007306	T	G	-0.6863	0.1581	1.413e-05	--	86.7	-0.235889	0.150391	0.117175	-0.4499	0.109	3.641e-05	---	83
12	87802066	12:87802066	T	C	-0.209	0.0594	0.0004304	--	13.7	-0.142237	0.062292	0.02268	-0.1772	0.043	3.724e-05	---	0
1	198513946	1:198513946	A	G	0.2105	0.0511	3.771e-05	++	58.9	NA	NA	NA	0.2105	0.0511	3.771e-05	++?	58.9
9	22083994	9:22083994	A	C	-0.4319	0.1027	2.627e-05	--	0	-0.168868	0.109622	0.123863	-0.3089	0.075	3.78e-05	---	41.9
12	41697865	12:41697865	A	G	-0.7965	0.1887	2.426e-05	--	33.2	-0.305589	0.199006	0.125055	-0.5641	0.1369	3.787e-05	---	57.5
12	87685900	12:87685900	A	C	-0.8346	0.2027	3.817e-05	--	0	NA	NA	NA	-0.8346	0.2027	3.817e-05	--?	0
8	3917872	8:3917872	A	C	-0.3413	0.0829	3.828e-05	--	36.3	NA	NA	NA	-0.3413	0.0829	3.828e-05	--?	36.3
19	49014091	19:49014091	T	C	-0.3658	0.0889	3.855e-05	--	61.5	NA	NA	NA	-0.3658	0.0889	3.855e-05	--?	61.5
12	87799203	12:87799203	A	T	-0.2081	0.0593	0.0004535	--	15.6	-0.142237	0.062292	0.02268	-0.1768	0.043	3.888e-05	---	0
12	87788910	12:87788910	C	G	-0.2043	0.0593	0.0005677	--	22.1	-0.146392	0.0624384	0.019303	-0.1769	0.043	3.893e-05	---	0
7	37555844	7:37555844	T	C	-0.7196	0.175	3.905e-05	--	49.2	NA	NA	NA	-0.7196	0.175	3.905e-05	--?	49.2
1	198517004	1:198517004	A	G	0.2101	0.0511	3.928e-05	++	59.3	NA	NA	NA	0.2101	0.0511	3.928e-05	++?	59.3
12	87798360	12:87798360	T	C	-0.2079	0.0593	0.0004598	--	16.1	-0.142237	0.062292	0.02268	-0.1766	0.043	3.932e-05	---	0
11	130035099	11:130035099	T	C	-0.6015	0.1666	0.0003051	--	0	-0.349119	0.154797	0.0243941	-0.4661	0.1134	3.953e-05	---	0
1	198522093	1:198522093	T	C	0.2101	0.0511	3.975e-05	++	59.4	NA	NA	NA	0.2101	0.0511	3.975e-05	++?	59.4
12	87785345	12:87785345	A	G	0.2031	0.0592	0.0006089	++	24.5	0.146392	0.0624384	0.019303	0.1762	0.043	4.127e-05	+++	0
8	109754202	8:109754202	A	C	-0.1797	0.0497	0.0003001	--	0	-0.106559	0.0483888	0.0279526	-0.1422	0.0347	4.138e-05	---	0
6	58145361	6:58145361	A	G	0.3304	0.0807	4.215e-05	++	59.6	NA	NA	NA	0.3304	0.0807	4.215e-05	++?	59.6
16	72772669	16:72772669	A	G	0.5305	0.1494	0.0003852	++	27.3	0.368805	0.172017	0.032347	0.461	0.1128	4.388e-05	+++	0
1	198527669	1:198527669	A	G	0.2318	0.0568	4.457e-05	++	80.9	NA	NA	NA	0.2318	0.0568	4.457e-05	++?	80.9
1	167019293	1:167019293	T	C	-0.1596	0.0466	0.0006208	--	64.7	-0.105854	0.04462	0.0179216	-0.1315	0.0322	4.503e-05	---	43.3
1	198510700	1:198510700	T	G	-0.2089	0.0512	4.506e-05	--	60.3	NA	NA	NA	-0.2089	0.0512	4.506e-05	--?	60.3
16	72809407	16:72809407	T	G	0.546	0.1536	0.000379	++	0	0.368805	0.172017	0.032347	0.4674	0.1146	4.519e-05	+++	0
10	33915267	10:33915267	A	C	-0.3561	0.0798	8.006e-06	--	0	-0.105219	0.0729748	0.149753	-0.2195	0.0538	4.545e-05	---	62.9
8	109737238	8:109737238	T	C	-0.1826	0.0502	0.0002729	--	0	-0.105307	0.0492717	0.0328914	-0.1433	0.0352	4.597e-05	---	0
14	60955450	14:60955450	T	G	-0.6451	0.1583	4.6e-05	--	46.9	NA	NA	NA	-0.6451	0.1583	4.6e-05	--?	46.9
8	114388751	8:114388751	T	C	0.371	0.0911	4.628e-05	++	0	NA	NA	NA	0.371	0.0911	4.628e-05	++?	0
11	14122813	11:14122813	A	G	-0.199	0.0556	0.0003435	--	0	-0.119934	0.0549678	0.0294208	-0.159	0.0391	4.726e-05	---	0
2	15920529	2:15920529	A	G	-0.5244	0.1375	0.0001365	--	0	-0.272073	0.143125	0.0576845	-0.4033	0.0991	4.746e-05	---	0
1	198466766	1:198466766	A	G	-0.209	0.0514	4.789e-05	--	61.3	NA	NA	NA	-0.209	0.0514	4.789e-05	--?	61.3
1	198528389	1:198528389	A	G	0.2087	0.0513	4.799e-05	++	60.7	NA	NA	NA	0.2087	0.0513	4.799e-05	++?	60.7
12	87745875	12:87745875	T	C	0.206	0.0598	0.0005754	++	21	0.142237	0.062292	0.02268	0.1754	0.0431	4.806e-05	+++	0
1	198527458	1:198527458	T	C	0.2086	0.0513	4.811e-05	++	60.7	NA	NA	NA	0.2086	0.0513	4.811e-05	++?	60.7
11	29005099	11:29005099	T	G	0.7679	0.189	4.836e-05	++	0	NA	NA	NA	0.7679	0.189	4.836e-05	++?	0
1	198524547	1:198524547	T	C	0.2084	0.0513	4.847e-05	++	60.8	NA	NA	NA	0.2084	0.0513	4.847e-05	++?	60.8
12	87751244	12:87751244	T	C	0.2051	0.0597	0.0005927	++	22.5	0.142237	0.062292	0.02268	0.175	0.0431	4.912e-05	+++	0
8	3194529	8:3194529	C	G	0.5318	0.1423	0.0001857	++	0	0.287743	0.145067	0.0476658	0.4121	0.1016	4.965e-05	+++	3.5
12	87786052	12:87786052	A	G	-0.2028	0.0592	0.0006129	--	25.7	-0.142237	0.062292	0.02268	-0.1741	0.0429	4.986e-05	---	0
12	94670582	12:94670582	T	C	0.569	0.1607	0.0003997	++	60.2	0.356515	0.163157	0.0291833	0.4644	0.1145	5.002e-05	+++	40.7
3	107927010	3:107927010	A	G	0.3451	0.1044	0.000948	++	65.8	0.241444	0.0983731	0.0143347	0.2902	0.0716	5.053e-05	+++	41.9
12	87762345	12:87762345	A	C	0.2033	0.0594	0.000621	++	25.3	0.142237	0.062292	0.02268	0.1742	0.043	5.067e-05	+++	0
12	87758005	12:87758005	A	G	-0.2035	0.0595	0.0006238	--	25	-0.142237	0.062292	0.02268	-0.1743	0.043	5.098e-05	---	0
1	198493475	1:198493475	A	G	0.2078	0.0513	5.149e-05	++	57.7	NA	NA	NA	0.2078	0.0513	5.149e-05	++?	57.7
12	87782940	12:87782940	T	C	-0.202	0.0592	0.0006403	--	27.1	-0.142237	0.062292	0.02268	-0.1737	0.0429	5.17e-05	---	0
8	109749049	8:109749049	T	C	-0.1762	0.0491	0.0003297	--	0	-0.103126	0.0480034	0.0320023	-0.1389	0.0343	5.195e-05	---	0
17	36597799	17:36597799	A	C	0.1866	0.053	0.0004292	++	0	0.109913	0.0486593	0.0241745	0.145	0.0358	5.222e-05	+++	0
1	146589758	1:146589758	T	C	-0.2386	0.059	5.25e-05	--	0	NA	NA	NA	-0.2386	0.059	5.25e-05	--?	0
18	60661700	18:60661700	T	C	0.2042	0.0555	0.0002336	++	0	0.11431	0.0564684	0.0432831	0.16	0.0396	5.271e-05	+++	0
12	87765851	12:87765851	T	C	0.2018	0.0592	0.0006593	++	27.7	0.142237	0.062292	0.02268	0.1735	0.0429	5.307e-05	+++	0
8	109746930	8:109746930	A	G	0.1764	0.0492	0.0003365	++	0	0.103126	0.0480034	0.0320023	0.1389	0.0344	5.312e-05	+++	0
12	87766759	12:87766759	T	C	-0.2016	0.0592	0.0006636	--	28	-0.142237	0.062292	0.02268	-0.1734	0.0429	5.333e-05	---	0
12	87774226	12:87774226	A	G	0.2012	0.0591	0.0006692	++	28.5	0.142237	0.062292	0.02268	0.1732	0.0429	5.361e-05	+++	0
12	87773038	12:87773038	T	C	0.201	0.0591	0.0006742	++	28.8	0.142237	0.062292	0.02268	0.1732	0.0429	5.393e-05	+++	0
18	77256972	18:77256972	C	G	-0.1998	0.0495	5.395e-05	--	0	NA	NA	NA	-0.1998	0.0495	5.395e-05	--?	0
12	87771166	12:87771166	A	G	-0.2009	0.0591	0.0006776	--	28.9	-0.142237	0.062292	0.02268	-0.1731	0.0429	5.415e-05	---	0
12	87771030	12:87771030	T	C	-0.2009	0.0591	0.0006776	--	28.9	-0.142237	0.062292	0.02268	-0.1731	0.0429	5.416e-05	---	0
8	114381542	8:114381542	A	T	-0.3678	0.0911	5.43e-05	--	0	NA	NA	NA	-0.3678	0.0911	5.43e-05	--?	0
9	22085028	9:22085028	T	G	-0.4542	0.1077	2.455e-05	--	0	-0.160535	0.110334	0.14608	-0.311	0.0771	5.443e-05	---	50.1
16	63181821	16:63181821	A	G	0.765	0.1824	2.742e-05	++	0	0.268947	0.156393	0.0858935	0.4791	0.1187	5.454e-05	+++	53.9
8	109746057	8:109746057	T	C	-0.1755	0.0491	0.0003522	--	0	-0.103126	0.0480034	0.0320023	-0.1385	0.0343	5.479e-05	---	0
8	109730646	8:109730646	T	G	0.1901	0.0491	0.0001085	++	9.1	0.0889108	0.0479608	0.0641487	0.1383	0.0343	5.564e-05	+++	38.9
8	3156604	8:3156604	T	C	0.188	0.0526	0.0003492	++	16.6	0.11197	0.0528563	0.0344633	0.1502	0.0373	5.599e-05	+++	10.7
8	109730688	8:109730688	T	G	0.1894	0.0504	0.0001704	++	0	0.0957065	0.0487299	0.0498888	0.141	0.035	5.693e-05	+++	1.6
13	78273056	13:78273056	A	G	0.6088	0.1569	0.0001041	++	79.4	0.301612	0.181273	0.0965512	0.4773	0.1186	5.741e-05	+++	69.2
18	77255952	18:77255952	A	C	-0.1993	0.0495	5.749e-05	--	0	NA	NA	NA	-0.1993	0.0495	5.749e-05	--?	0
1	198540028	1:198540028	T	C	0.245	0.057	1.71e-05	++	81.9	0.0788364	0.0593776	0.184669	0.1653	0.0411	5.781e-05	+++	79.2
18	77256062	18:77256062	T	C	0.1991	0.0495	5.821e-05	++	0	NA	NA	NA	0.1991	0.0495	5.821e-05	++?	0
11	104396455	11:104396455	A	G	0.7007	0.1578	8.98e-06	++	83.1	0.197282	0.153233	0.19832	0.4416	0.1099	5.894e-05	+++	82.1
18	77256941	18:77256941	C	G	-0.1988	0.0495	5.909e-05	--	0	NA	NA	NA	-0.1988	0.0495	5.909e-05	--?	0
10	82498120	10:82498120	T	G	0.1843	0.0458	5.838e-05	++	0	0.0763809	0.0464396	0.100434	0.131	0.0326	5.925e-05	+++	40.5
3	185146232	3:185146232	A	C	0.2443	0.071	0.0005844	++	62.8	0.162326	0.0729961	0.0264553	0.2044	0.0509	5.937e-05	+++	40
12	41804723	12:41804723	T	C	0.5781	0.1422	4.79e-05	++	0	0.231144	0.147717	0.11805	0.4112	0.1024	5.961e-05	+++	45.2
18	77258291	18:77258291	T	G	-0.1985	0.0495	6.024e-05	--	0	NA	NA	NA	-0.1985	0.0495	6.024e-05	--?	0
4	7670607	4:7670607	C	G	0.2027	0.0533	0.0001415	++	58.6	0.0997311	0.0536164	0.0632566	0.1516	0.0378	6.054e-05	+++	53.2
13	78716977	13:78716977	A	G	0.5514	0.1375	6.066e-05	++	65.9	NA	NA	NA	0.5514	0.1375	6.066e-05	++?	65.9
8	78746866	8:78746866	C	G	-0.2988	0.0888	0.000765	--	21	-0.204452	0.088662	0.0213787	-0.2515	0.0627	6.082e-05	---	0
1	198507386	1:198507386	A	G	-0.2061	0.0514	6.143e-05	--	59	NA	NA	NA	-0.2061	0.0514	6.143e-05	--?	59
18	77259619	18:77259619	C	G	-0.1982	0.0495	6.159e-05	--	0	NA	NA	NA	-0.1982	0.0495	6.159e-05	--?	0
4	126717046	4:126717046	A	C	0.2138	0.0534	6.207e-05	++	0	NA	NA	NA	0.2138	0.0534	6.207e-05	++?	0
14	99490584	14:99490584	A	G	0.2569	0.0662	0.000104	++	0	0.119303	0.0683429	0.0812733	0.1903	0.0476	6.274e-05	+++	4.8
11	104390814	11:104390814	A	G	-0.7156	0.1608	8.597e-06	--	82	-0.197282	0.153233	0.19832	-0.4439	0.1109	6.291e-05	---	81.8
1	198494688	1:198494688	T	G	-0.206	0.0515	6.302e-05	--	59.2	NA	NA	NA	-0.206	0.0515	6.302e-05	--?	59.2
5	122416248	5:122416248	A	G	0.3505	0.0841	3.108e-05	++	0	0.124251	0.077729	0.110341	0.2284	0.0571	6.316e-05	+++	49.2
5	122405776	5:122405776	A	G	0.3294	0.0835	8.015e-05	++	0	0.139716	0.0781067	0.0740453	0.2282	0.057	6.325e-05	+++	27.3
12	87778618	12:87778618	T	C	-0.1976	0.0591	0.0008245	--	17.1	-0.142237	0.062292	0.02268	-0.1714	0.0429	6.39e-05	---	0
3	143439104	3:143439104	T	C	-0.2307	0.0534	1.537e-05	--	0	-0.0705182	0.0552437	0.202168	-0.1534	0.0384	6.432e-05	---	61.8
1	198505546	1:198505546	T	G	0.2054	0.0514	6.454e-05	++	59.5	NA	NA	NA	0.2054	0.0514	6.454e-05	++?	59.5
14	76975777	14:76975777	T	C	-0.2915	0.0763	0.0001331	--	26.5	-0.141135	0.0787915	0.0736477	-0.2188	0.0548	6.586e-05	---	38.3
16	27398804	16:27398804	T	C	0.6709	0.1872	0.0003392	++	0	0.3203	0.138594	0.0210937	0.4444	0.1114	6.62e-05	+++	15.2
1	89118057	1:89118057	A	G	0.5621	0.156	0.0003144	++	28.5	0.300771	0.143458	0.0363576	0.4205	0.1056	6.828e-05	+++	31.5
19	2956271	19:2956271	A	T	0.2906	0.0688	2.419e-05	++	45.2	0.0936056	0.0519696	0.0720706	0.1651	0.0415	6.845e-05	+++	71.6
18	77261727	18:77261727	A	G	-0.1973	0.0496	6.886e-05	--	0	NA	NA	NA	-0.1973	0.0496	6.886e-05	--?	0
11	14124088	11:14124088	T	C	-0.1626	0.0448	0.0002827	--	0	-0.0936594	0.0483394	0.0530471	-0.1307	0.0329	6.887e-05	---	0
1	167026832	1:167026832	T	C	0.1541	0.0446	0.0005534	++	9.8	0.0943855	0.043089	0.0287902	0.1232	0.031	7.052e-05	+++	1.8
14	85744637	14:85744637	T	G	-0.2682	0.0762	0.000433	--	62.5	-0.1552	0.0727166	0.033134	-0.2091	0.0526	7.086e-05	---	47.6
12	87576129	12:87576129	A	G	0.8055	0.2027	7.088e-05	++	0	NA	NA	NA	0.8055	0.2027	7.088e-05	++?	0
7	19493280	7:19493280	T	G	0.4362	0.1195	0.0002605	++	0	0.227243	0.112622	0.0439652	0.3256	0.0819	7.093e-05	+++	14.2
4	7180642	4:7180642	A	G	0.2692	0.0678	7.166e-05	++	0	NA	NA	NA	0.2692	0.0678	7.166e-05	++?	0
12	87742945	12:87742945	T	G	0.2062	0.0599	0.0005791	++	19.1	0.133696	0.0621734	0.0318384	0.1713	0.0431	7.185e-05	+++	0
12	53833798	12:53833798	C	G	-0.2328	0.0587	7.253e-05	--	10.7	NA	NA	NA	-0.2328	0.0587	7.253e-05	--?	10.7
18	77264653	18:77264653	T	C	0.1965	0.0495	7.264e-05	++	0	NA	NA	NA	0.1965	0.0495	7.264e-05	++?	0
1	64384182	1:64384182	A	G	0.5599	0.1422	8.253e-05	++	84.2	0.243663	0.153323	0.112424	0.4137	0.1043	7.275e-05	+++	76.8
22	18636056	22:18636056	T	C	-0.2307	0.0694	0.0008942	--	0	-0.160583	0.0704334	0.0228862	-0.1961	0.0495	7.303e-05	---	0
3	44460743	3:44460743	T	C	0.1576	0.0458	0.0005763	++	84.3	0.101046	0.0470346	0.0320002	0.1301	0.0328	7.332e-05	+++	71.8
8	109730671	8:109730671	A	G	-0.1964	0.05	8.511e-05	--	0	-0.0832398	0.0488364	0.0887003	-0.1385	0.0349	7.333e-05	---	28.2
1	64395793	1:64395793	A	C	0.5564	0.1416	8.513e-05	++	84.2	0.243663	0.153323	0.112424	0.4124	0.104	7.339e-05	+++	76.7
19	49003280	19:49003280	T	G	-0.4027	0.1016	7.346e-05	--	35.2	NA	NA	NA	-0.4027	0.1016	7.346e-05	--?	35.2
1	198469234	1:198469234	T	C	0.2094	0.0513	4.475e-05	++	56.1	0.0781849	0.0525248	0.137022	0.1453	0.0367	7.495e-05	+++	63.5
10	33918718	10:33918718	A	G	-0.3537	0.0799	9.483e-06	--	0	-0.0960498	0.0731672	0.189662	-0.2136	0.0539	7.506e-05	---	64.6
15	25968110	15:25968110	A	G	0.3878	0.098	7.533e-05	++	0	NA	NA	NA	0.3878	0.098	7.533e-05	++?	0
10	33918552	10:33918552	A	G	0.3535	0.0799	9.65e-06	++	0	0.0960498	0.0731672	0.189662	0.2135	0.054	7.601e-05	+++	64.6
15	25968140	15:25968140	A	G	0.3875	0.0979	7.615e-05	++	0	NA	NA	NA	0.3875	0.0979	7.615e-05	++?	0
12	126938862	12:126938862	A	G	-0.174	0.044	7.616e-05	--	21	NA	NA	NA	-0.174	0.044	7.616e-05	--?	21
15	25967879	15:25967879	T	C	0.3875	0.098	7.656e-05	++	0	NA	NA	NA	0.3875	0.098	7.656e-05	++?	0
13	36783312	13:36783312	T	C	0.2575	0.0679	0.0001492	++	0	0.121511	0.0669753	0.070028	0.1886	0.0477	7.66e-05	+++	12.8
15	25968215	15:25968215	A	G	0.3871	0.0979	7.702e-05	++	0	NA	NA	NA	0.3871	0.0979	7.702e-05	++?	0
15	25967743	15:25967743	A	T	0.3874	0.098	7.706e-05	++	0	NA	NA	NA	0.3874	0.098	7.706e-05	++?	0
15	25967726	15:25967726	A	G	0.3874	0.098	7.75e-05	++	0	NA	NA	NA	0.3874	0.098	7.75e-05	++?	0
16	26527254	16:26527254	T	C	-0.3037	0.0792	0.0001251	--	0	-0.141307	0.0828395	0.0884533	-0.2262	0.0572	7.762e-05	---	20.1
15	25967697	15:25967697	A	G	0.3873	0.098	7.778e-05	++	0	NA	NA	NA	0.3873	0.098	7.778e-05	++?	0
1	198501851	1:198501851	A	G	-0.2035	0.0515	7.805e-05	--	61.2	NA	NA	NA	-0.2035	0.0515	7.805e-05	--?	61.2
11	14124311	11:14124311	T	G	-0.1627	0.0448	0.0002794	--	0	-0.0913308	0.0483506	0.0592787	-0.1298	0.0329	7.832e-05	---	0
15	25967651	15:25967651	A	T	0.3872	0.098	7.836e-05	++	0	NA	NA	NA	0.3872	0.098	7.836e-05	++?	0
1	198537566	1:198537566	T	C	0.2408	0.0572	2.566e-05	++	82.8	0.0784503	0.0603031	0.193673	0.1639	0.0415	7.851e-05	+++	79.2
10	33919156	10:33919156	T	C	0.3532	0.0799	9.767e-06	++	0	0.0955315	0.0728548	0.190164	0.2126	0.0538	7.852e-05	+++	64.8
15	25968659	15:25968659	T	C	0.3864	0.0979	7.859e-05	++	0	NA	NA	NA	0.3864	0.0979	7.859e-05	++?	0
15	25968730	15:25968730	T	C	-0.3863	0.0979	7.88e-05	--	0	NA	NA	NA	-0.3863	0.0979	7.88e-05	--?	0
1	198537735	1:198537735	T	C	-0.2407	0.0572	2.589e-05	--	82.8	-0.0784503	0.0603031	0.193673	-0.1638	0.0415	7.912e-05	---	79.2
1	198538009	1:198538009	T	C	-0.2407	0.0572	2.591e-05	--	82.8	-0.0784503	0.0603031	0.193673	-0.1638	0.0415	7.918e-05	---	79.2
10	82476615	10:82476615	A	T	-0.1835	0.0454	5.313e-05	--	0	-0.069979	0.0463618	0.131606	-0.1279	0.0324	8.025e-05	---	45.9
19	49371173	19:49371173	A	G	0.2627	0.0666	8.113e-05	++	37.6	NA	NA	NA	0.2627	0.0666	8.113e-05	++?	37.6
15	25969090	15:25969090	T	G	-0.385	0.0977	8.117e-05	--	0	NA	NA	NA	-0.385	0.0977	8.117e-05	--?	0
1	198536143	1:198536143	A	G	0.2408	0.0571	2.5e-05	++	82.7	0.0769661	0.0602681	0.201968	0.1632	0.0415	8.233e-05	+++	79.3
21	38407934	21:38407934	T	C	0.1618	0.048	0.0007434	++	0	0.10369	0.0470732	0.0279106	0.1322	0.0336	8.33e-05	+++	0
9	22059061	9:22059061	A	T	-0.2925	0.0766	0.0001352	--	0	-0.135754	0.079262	0.0871672	-0.2168	0.0551	8.34e-05	---	6.7
8	3918824	8:3918824	T	C	-0.3267	0.0831	8.362e-05	--	30.6	NA	NA	NA	-0.3267	0.0831	8.362e-05	--?	30.6
1	198537312	1:198537312	T	C	0.2408	0.0572	2.552e-05	++	82.8	0.0769661	0.0602681	0.201968	0.1632	0.0415	8.386e-05	+++	79.4
1	167033317	1:167033317	T	C	-0.1488	0.0446	0.0008421	--	0	-0.0968792	0.0432326	0.0253196	-0.122	0.031	8.39e-05	---	0
2	183551984	2:183551984	A	G	0.7773	0.2248	0.0005455	++	9.7	0.421232	0.188659	0.0258525	0.5684	0.1445	8.398e-05	+++	22.5
13	108051775	13:108051775	C	G	-0.5762	0.1293	8.316e-06	--	30.6	-0.150571	0.110957	0.175174	-0.3311	0.0842	8.409e-05	---	74
10	82497699	10:82497699	A	C	-0.185	0.0459	5.641e-05	--	0	-0.0704837	0.0462603	0.128013	-0.1281	0.0326	8.441e-05	---	45.8
14	85723801	14:85723801	A	C	0.2564	0.0765	0.0008014	++	28.2	0.164201	0.0736587	0.026089	0.2086	0.0531	8.455e-05	+++	6.8
14	99488931	14:99488931	T	C	-0.2522	0.0666	0.0001529	--	0	-0.119303	0.0683429	0.0812733	-0.1875	0.0477	8.494e-05	---	0
1	64409911	1:64409911	T	C	-0.5452	0.1407	0.0001066	--	84.8	-0.243663	0.153323	0.112424	-0.4074	0.1037	8.506e-05	---	76.9
1	198539411	1:198539411	A	T	0.2407	0.0573	2.628e-05	++	82.9	0.0769661	0.0602681	0.201968	0.163	0.0415	8.607e-05	+++	79.4
3	185147511	3:185147511	T	C	-0.2439	0.071	0.0005921	--	62.2	-0.153876	0.0736745	0.0370744	-0.2006	0.0511	8.754e-05	---	41.5
10	82489435	10:82489435	T	C	-0.1834	0.0456	5.878e-05	--	0	-0.069979	0.0463618	0.131606	-0.1276	0.0325	8.781e-05	---	45.6
8	3191886	8:3191886	A	G	0.5667	0.1528	0.0002074	++	16.6	0.281993	0.154688	0.0686969	0.4261	0.1087	8.833e-05	+++	31.4
12	87738622	12:87738622	A	G	0.2028	0.0602	0.0007492	++	5.3	0.133696	0.0621734	0.0318384	0.1694	0.0432	8.934e-05	+++	0
13	108722351	13:108722351	T	C	0.3475	0.0911	0.0001359	++	0	0.154772	0.0880564	0.0792076	0.2479	0.0633	9.014e-05	+++	26.5
12	53827209	12:53827209	A	G	-0.2295	0.0586	9.047e-05	--	0	NA	NA	NA	-0.2295	0.0586	9.047e-05	--?	0
8	3205885	8:3205885	C	G	-0.4951	0.1449	0.0006334	--	0	-0.313518	0.149342	0.0361148	-0.407	0.104	9.07e-05	---	0
3	44460830	3:44460830	T	C	-0.1576	0.0458	0.0005815	--	84.3	-0.097634	0.0470159	0.0381699	-0.1284	0.0328	9.107e-05	---	72.2
8	3918672	8:3918672	T	C	-0.3242	0.0829	9.107e-05	--	32.6	NA	NA	NA	-0.3242	0.0829	9.107e-05	--?	32.6
10	33923388	10:33923388	A	G	-0.5353	0.1089	8.863e-07	--	77.7	-0.0728615	0.105139	0.48852	-0.2959	0.0756	9.133e-05	---	85.5
9	88841482	9:88841482	T	C	-0.7054	0.1803	9.144e-05	--	0	NA	NA	NA	-0.7054	0.1803	9.144e-05	--?	0
3	174889389	3:174889389	A	G	-0.6873	0.1787	0.0001204	--	0	-0.317897	0.208397	0.127562	-0.5307	0.1357	9.157e-05	---	0
1	167027963	1:167027963	A	G	0.1514	0.0447	0.0007016	++	0	0.0933462	0.0430997	0.030633	0.1213	0.031	9.169e-05	+++	0
10	82478836	10:82478836	T	G	0.1835	0.0454	5.295e-05	++	0	0.0677986	0.0462974	0.143491	0.1268	0.0324	9.169e-05	+++	47.7
6	18777173	6:18777173	A	G	0.6078	0.1797	0.000717	++	58.4	0.399992	0.188887	0.0345289	0.5091	0.1302	9.204e-05	+++	34.2
3	44461080	3:44461080	A	G	0.1573	0.0458	0.0005952	++	84.3	0.097634	0.0470159	0.0381699	0.1282	0.0328	9.28e-05	+++	72.2
3	44461038	3:44461038	T	C	0.1572	0.0458	0.000599	++	84.3	0.097634	0.0470159	0.0381699	0.1282	0.0328	9.329e-05	+++	72.3
3	44461003	3:44461003	A	G	0.1573	0.0458	0.0005937	++	84.3	0.0974396	0.047105	0.0389223	0.1282	0.0328	9.445e-05	+++	72.3
1	167027422	1:167027422	T	C	0.1516	0.0447	0.0006972	++	0	0.0927274	0.0430236	0.0314519	0.121	0.031	9.461e-05	+++	0
2	164356921	2:164356921	A	G	0.2799	0.0717	9.52e-05	++	39.3	NA	NA	NA	0.2799	0.0717	9.52e-05	++?	39.3
14	85722892	14:85722892	A	G	0.2519	0.0762	0.000946	++	34.6	0.164201	0.0736587	0.026089	0.2066	0.053	9.594e-05	+++	9.7
16	82139887	16:82139887	A	C	0.3078	0.079	9.676e-05	++	0	NA	NA	NA	0.3078	0.079	9.676e-05	++?	0
14	99488337	14:99488337	C	G	-0.2538	0.0668	0.0001448	--	0	-0.115524	0.0685048	0.0921343	-0.1864	0.0478	9.696e-05	---	4.3
7	145718822	7:145718822	T	G	-0.2291	0.0607	0.0001595	--	63.3	-0.10158	0.0556783	0.0684794	-0.1599	0.041	9.733e-05	---	60.9
8	3164882	8:3164882	T	C	-0.1914	0.0572	0.0008265	--	0	-0.126296	0.0587185	0.0317982	-0.1597	0.041	9.79e-05	---	0
12	53834943	12:53834943	A	G	-0.2288	0.0587	9.793e-05	--	0	NA	NA	NA	-0.2288	0.0587	9.793e-05	--?	0
6	840553	6:840553	A	G	-0.2032	0.0603	0.0007444	--	16.9	-0.129598	0.060839	0.0334744	-0.1668	0.0428	9.808e-05	---	0
1	167027191	1:167027191	T	C	0.1507	0.0447	0.0007423	++	0	0.0927274	0.0430236	0.0314519	0.1206	0.031	9.919e-05	+++	0
3	44463935	3:44463935	A	C	0.157	0.0458	0.0006041	++	84.4	0.0968305	0.0471091	0.040174	0.1278	0.0328	9.94e-05	+++	72.4
2	164358110	2:164358110	A	G	0.2788	0.0717	0.0001006	++	40.6	NA	NA	NA	0.2788	0.0717	0.0001006	++?	40.6
3	44464333	3:44464333	A	G	0.1583	0.0458	0.0005446	++	84.7	0.0951788	0.047038	0.0433741	0.1276	0.0328	0.0001006	+++	73.1
2	164351418	2:164351418	A	T	0.2762	0.071	0.000101	++	60	NA	NA	NA	0.2762	0.071	0.000101	++?	60
8	109735167	8:109735167	T	C	-0.1747	0.0493	0.0003982	--	0	-0.0955752	0.0485121	0.0491829	-0.1345	0.0346	0.0001012	---	0
14	85726293	14:85726293	A	C	-0.2571	0.076	0.0007104	--	59	-0.155937	0.0728888	0.0327197	-0.2045	0.0526	0.0001012	---	40.5
7	156814410	7:156814410	C	G	-0.2196	0.0666	0.0009713	--	0	-0.144288	0.0652954	0.0274163	-0.1812	0.0466	0.0001013	---	0
16	1391132	16:1391132	T	C	-0.5591	0.144	0.0001029	--	0	NA	NA	NA	-0.5591	0.144	0.0001029	--?	0
14	85743628	14:85743628	T	C	-0.2579	0.0762	0.0007096	--	66.8	-0.1552	0.0727166	0.033134	-0.2042	0.0526	0.0001037	---	49.5
16	1398602	16:1398602	A	G	-0.5499	0.1417	0.0001039	--	0	NA	NA	NA	-0.5499	0.1417	0.0001039	--?	0
12	53822992	12:53822992	T	C	0.2275	0.0586	0.0001045	++	0	NA	NA	NA	0.2275	0.0586	0.0001045	++?	0
14	60900114	14:60900114	A	G	0.6893	0.1776	0.0001045	++	56.6	NA	NA	NA	0.6893	0.1776	0.0001045	++?	56.6
9	22121357	9:22121357	T	C	0.3672	0.0891	3.744e-05	++	0	0.121172	0.085658	0.157592	0.2394	0.0617	0.0001056	+++	54.4
1	54790576	1:54790576	A	G	-0.3403	0.0878	0.0001058	--	0	NA	NA	NA	-0.3403	0.0878	0.0001058	--?	0
10	33913754	10:33913754	A	G	-0.3428	0.0794	1.598e-05	--	0	-0.0946036	0.0730888	0.195929	-0.2084	0.0538	0.0001071	---	62.5
3	54631523	3:54631523	A	G	-0.1959	0.0496	7.726e-05	--	0	-0.0752908	0.0488147	0.123395	-0.1347	0.0348	0.0001077	---	33.7
16	1397698	16:1397698	A	G	-0.5502	0.1422	0.0001092	--	0	NA	NA	NA	-0.5502	0.1422	0.0001092	--?	0
14	61215892	14:61215892	A	G	0.6244	0.1614	0.0001095	++	61	NA	NA	NA	0.6244	0.1614	0.0001095	++?	61
16	1401187	16:1401187	T	C	0.5437	0.1407	0.0001114	++	0	NA	NA	NA	0.5437	0.1407	0.0001114	++?	0
22	47594798	22:47594798	C	G	-0.4973	0.1287	0.0001119	--	0	NA	NA	NA	-0.4973	0.1287	0.0001119	--?	0
8	78735245	8:78735245	T	C	-0.2996	0.0886	0.0007203	--	19	-0.183691	0.0881657	0.0375386	-0.2414	0.0625	0.0001124	---	4.5
11	270346	11:270346	A	C	0.209	0.0541	0.0001127	++	0	NA	NA	NA	0.209	0.0541	0.0001127	++?	0
16	72494515	16:72494515	A	G	0.5745	0.1594	0.000314	++	45.8	0.316691	0.18114	0.0808091	0.462	0.1197	0.0001134	+++	33
3	44462597	3:44462597	T	G	-0.1571	0.0458	0.0006039	--	84.4	-0.0944977	0.0469925	0.0446847	-0.1266	0.0328	0.0001135	---	72.6
14	60899265	14:60899265	T	G	0.6835	0.1771	0.0001136	++	56.5	NA	NA	NA	0.6835	0.1771	0.0001136	++?	56.5
3	44464118	3:44464118	A	C	0.157	0.0458	0.0006058	++	84.4	0.0944977	0.0469925	0.0446847	0.1266	0.0328	0.0001137	+++	72.6
1	198537624	1:198537624	A	G	0.2407	0.0572	2.579e-05	++	82.8	0.0706478	0.0603469	0.242086	0.1602	0.0415	0.0001138	+++	80
2	164364847	2:164364847	T	G	0.2754	0.0714	0.0001139	++	44.1	NA	NA	NA	0.2754	0.0714	0.0001139	++?	44.1
2	211035658	2:211035658	T	C	0.6718	0.1721	9.445e-05	++	5.3	0.252579	0.141522	0.0747002	0.4217	0.1093	0.0001141	+++	56.5
8	83516626	8:83516626	A	G	0.1611	0.0438	0.0002356	++	0	0.0804797	0.0472269	0.088767	0.1238	0.0321	0.0001157	+++	11.5
2	210090032	2:210090032	T	C	-0.6557	0.1763	0.0001997	--	0	-0.265515	0.129575	0.040791	-0.4024	0.1044	0.0001163	---	50.1
1	59762685	1:59762685	T	C	0.6758	0.1833	0.000227	++	0	0.31832	0.178231	0.0744951	0.492	0.1278	0.0001178	+++	10.1
16	1393181	16:1393181	C	G	-0.5529	0.1437	0.0001194	--	0	NA	NA	NA	-0.5529	0.1437	0.0001194	--?	0
17	55868602	17:55868602	T	C	-0.2576	0.067	0.0001201	--	0	NA	NA	NA	-0.2576	0.067	0.0001201	--?	0
3	44464619	3:44464619	T	C	-0.1569	0.0458	0.0006116	--	84.4	-0.0938379	0.0471029	0.0467049	-0.1263	0.0328	0.0001203	---	72.7
3	44463648	3:44463648	T	C	0.1561	0.0458	0.0006569	++	84.1	0.0944977	0.0469925	0.0446847	0.1261	0.0328	0.0001214	+++	72.1
18	43423715	18:43423715	T	G	-0.5195	0.1352	0.0001225	--	59.8	NA	NA	NA	-0.5195	0.1352	0.0001225	--?	59.8
7	40026172	7:40026172	A	C	-0.7502	0.1954	0.000123	--	0	NA	NA	NA	-0.7502	0.1954	0.000123	--?	0
3	44458730	3:44458730	T	C	-0.1624	0.0466	0.0004894	--	86.3	-0.0918522	0.0477152	0.0545985	-0.128	0.0333	0.0001233	---	76.3
10	5543620	10:5543620	C	G	-0.3131	0.0717	1.271e-05	--	0	-0.0722351	0.0778115	0.353527	-0.2024	0.0527	0.0001237	---	64
1	161500896	1:161500896	A	C	0.518	0.1413	0.0002471	++	0	0.247707	0.139503	0.076189	0.3811	0.0993	0.0001238	+++	0
14	85744743	14:85744743	T	C	0.2553	0.0768	0.0008856	++	67.6	0.1552	0.0727166	0.033134	0.2025	0.0528	0.0001252	+++	49.7
12	87890478	12:87890478	C	G	0.5493	0.1318	3.057e-05	++	0	0.16519	0.128755	0.199888	0.3528	0.0921	0.0001274	+++	55.1
8	3199875	8:3199875	A	T	0.5274	0.146	0.0003022	++	0	0.266848	0.150238	0.076101	0.4009	0.1047	0.0001285	+++	5.2
8	114053233	8:114053233	A	G	-0.3798	0.0993	0.0001302	--	0	NA	NA	NA	-0.3798	0.0993	0.0001302	--?	0
1	198449484	1:198449484	T	C	0.3275	0.0892	0.0002423	++	76.7	0.154467	0.0882851	0.0805806	0.2401	0.0628	0.0001307	+++	67.7
4	15914805	4:15914805	A	T	0.6809	0.178	0.0001308	++	0	NA	NA	NA	0.6809	0.178	0.0001308	++?	0
10	33920586	10:33920586	T	C	-0.2936	0.0663	9.465e-06	--	0	-0.0699417	0.0578283	0.226855	-0.1666	0.0436	0.0001319	---	69.1
6	67031640	6:67031640	T	C	-0.5487	0.1435	0.0001322	--	0	NA	NA	NA	-0.5487	0.1435	0.0001322	--?	0
8	113997802	8:113997802	A	C	-0.3799	0.0994	0.0001326	--	0	NA	NA	NA	-0.3799	0.0994	0.0001326	--?	0
8	78748180	8:78748180	A	T	0.3014	0.0913	0.0009616	++	1.3	0.194311	0.0928826	0.0367666	0.2488	0.0651	0.0001329	+++	0
8	113997107	8:113997107	A	T	0.3798	0.0994	0.000133	++	0	NA	NA	NA	0.3798	0.0994	0.000133	++?	0
16	72524520	16:72524520	T	C	0.5624	0.1586	0.0003911	++	45.2	0.316691	0.18114	0.0808091	0.4558	0.1193	0.0001337	+++	30.3
8	109733377	8:109733377	A	G	0.1732	0.0495	0.0004654	++	0	0.0930045	0.0485301	0.0556825	0.1323	0.0346	0.0001341	+++	0
8	113994869	8:113994869	T	C	0.3796	0.0994	0.0001345	++	0	NA	NA	NA	0.3796	0.0994	0.0001345	++?	0
1	198445860	1:198445860	A	G	-0.3264	0.0892	0.0002539	--	76.4	-0.154467	0.0882851	0.0805806	-0.2395	0.0628	0.0001353	---	67.3
19	49376086	19:49376086	A	G	-0.2552	0.0669	0.0001371	--	56	NA	NA	NA	-0.2552	0.0669	0.0001371	--?	56
2	67776988	2:67776988	C	G	-0.1921	0.0569	0.00074	--	76.6	-0.112065	0.0550236	0.0420262	-0.1507	0.0396	0.0001393	---	62.3
3	100585694	3:100585694	C	G	0.1878	0.0493	0.0001399	++	0	NA	NA	NA	0.1878	0.0493	0.0001399	++?	0
7	145657468	7:145657468	T	C	0.2134	0.0559	0.000136	++	59	0.086633	0.0536844	0.106994	0.1474	0.0387	0.000141	+++	60.9
13	78296090	13:78296090	T	C	-0.3304	0.0868	0.000141	--	77.7	NA	NA	NA	-0.3304	0.0868	0.000141	--?	77.7
17	36601125	17:36601125	T	C	0.1814	0.0523	0.0005207	++	0	0.0954294	0.0482944	0.048514	0.135	0.0355	0.0001412	+++	0
13	78296637	13:78296637	A	G	-0.3304	0.0868	0.0001417	--	77.7	NA	NA	NA	-0.3304	0.0868	0.0001417	--?	77.7
17	64462288	17:64462288	A	G	-0.3819	0.1106	0.0005535	--	45.6	-0.213431	0.110848	0.054544	-0.2979	0.0783	0.0001419	---	33.3
18	77266527	18:77266527	A	G	0.1894	0.0498	0.0001424	++	0	NA	NA	NA	0.1894	0.0498	0.0001424	++?	0
13	78297986	13:78297986	A	G	-0.3302	0.0868	0.0001428	--	77.7	NA	NA	NA	-0.3302	0.0868	0.0001428	--?	77.7
13	78298112	13:78298112	T	G	-0.3302	0.0868	0.0001431	--	77.6	NA	NA	NA	-0.3302	0.0868	0.0001431	--?	77.6
13	78298455	13:78298455	A	G	0.3301	0.0868	0.0001436	++	77.6	NA	NA	NA	0.3301	0.0868	0.0001436	++?	77.6
3	54630705	3:54630705	T	C	-0.1953	0.0484	5.412e-05	--	0	-0.0647695	0.0478233	0.176024	-0.1293	0.034	0.0001438	---	45.9
10	82475824	10:82475824	T	C	-0.1863	0.0457	4.601e-05	--	0	-0.0594371	0.046222	0.198865	-0.1236	0.0325	0.0001438	---	54.8
16	1401845	16:1401845	C	G	0.5389	0.1418	0.0001447	++	0	NA	NA	NA	0.5389	0.1418	0.0001447	++?	0
2	164372976	2:164372976	A	G	-0.2706	0.0712	0.000145	--	48.8	NA	NA	NA	-0.2706	0.0712	0.000145	--?	48.8
8	114155894	8:114155894	T	C	-0.3876	0.102	0.0001453	--	0	NA	NA	NA	-0.3876	0.102	0.0001453	--?	0
4	18716492	4:18716492	A	G	-0.3728	0.1085	0.000589	--	0	-0.220744	0.117599	0.0608856	-0.3029	0.0797	0.0001454	---	0
13	78299737	13:78299737	T	G	0.3299	0.0868	0.0001455	++	77.6	NA	NA	NA	0.3299	0.0868	0.0001455	++?	77.6
17	71966271	17:71966271	A	G	0.2136	0.0649	0.0009904	++	0	0.134489	0.0646505	0.0378343	0.1739	0.0458	0.0001457	+++	0
4	95635542	4:95635542	A	G	0.2015	0.0592	0.0006658	++	80.1	0.111696	0.0554036	0.0441442	0.1536	0.0405	0.0001462	+++	68
13	78300367	13:78300367	T	C	0.3298	0.0869	0.0001463	++	77.6	NA	NA	NA	0.3298	0.0869	0.0001463	++?	77.6
16	1401895	16:1401895	C	G	-0.5387	0.1419	0.0001464	--	0	NA	NA	NA	-0.5387	0.1419	0.0001464	--?	0
6	71175692	6:71175692	A	G	0.6665	0.1756	0.0001468	++	0	NA	NA	NA	0.6665	0.1756	0.0001468	++?	0
19	49372244	19:49372244	A	G	0.2531	0.0667	0.0001468	++	51.1	NA	NA	NA	0.2531	0.0667	0.0001468	++?	51.1
6	71178781	6:71178781	A	G	0.6668	0.1757	0.0001475	++	0	NA	NA	NA	0.6668	0.1757	0.0001475	++?	0
13	36749227	13:36749227	A	C	-0.2858	0.0745	0.0001249	--	0	-0.112467	0.0706701	0.111923	-0.1946	0.0513	0.0001477	---	35.6
14	61279107	14:61279107	C	G	-0.6171	0.1627	0.0001487	--	62.5	NA	NA	NA	-0.6171	0.1627	0.0001487	--?	62.5
13	36754605	13:36754605	T	C	-0.2857	0.0746	0.0001276	--	0	-0.112467	0.0706701	0.111923	-0.1944	0.0513	0.0001504	---	35.4
19	48764462	19:48764462	A	G	-0.6576	0.1735	0.0001511	--	0	NA	NA	NA	-0.6576	0.1735	0.0001511	--?	0
22	47594642	22:47594642	T	G	0.4863	0.1284	0.0001518	++	0	NA	NA	NA	0.4863	0.1284	0.0001518	++?	0
3	44533483	3:44533483	T	C	-0.1657	0.0467	0.0003863	--	84.4	-0.0856255	0.0480245	0.0749895	-0.1268	0.0335	0.000152	---	74.5
8	113972011	8:113972011	C	G	-0.3766	0.0994	0.000152	--	0	NA	NA	NA	-0.3766	0.0994	0.000152	--?	0
17	67369855	17:67369855	A	C	-0.1801	0.0475	0.000152	--	0	NA	NA	NA	-0.1801	0.0475	0.000152	--?	0
18	60479140	18:60479140	T	C	0.2819	0.0832	0.0007044	++	0	0.15336	0.0751721	0.0416805	0.2111	0.0558	0.0001538	+++	0
4	87866554	4:87866554	A	G	0.4003	0.1117	0.0003369	++	83.5	0.191286	0.104792	0.0683311	0.2892	0.0764	0.000154	+++	74.8
19	49373424	19:49373424	T	C	-0.2526	0.0668	0.0001543	--	51.7	NA	NA	NA	-0.2526	0.0668	0.0001543	--?	51.7
16	23267052	16:23267052	A	G	0.7235	0.2187	0.0009394	++	61.1	0.412598	0.194503	0.0342178	0.5499	0.1453	0.0001546	+++	46
15	72009933	15:72009933	C	G	-0.1557	0.0469	0.0008959	--	56.2	-0.0945194	0.0464542	0.0422272	-0.1248	0.033	0.0001548	---	36.3
15	72010040	15:72010040	A	G	0.1557	0.0469	0.0008956	++	56.2	0.0945194	0.0464542	0.0422272	0.1248	0.033	0.0001548	+++	36.3
6	129169901	6:129169901	A	T	0.3878	0.1069	0.0002879	++	0	0.178584	0.0996896	0.0736241	0.2758	0.0729	0.0001551	+++	9.4
8	6397147	8:6397147	T	G	-0.1843	0.0487	0.0001553	--	36.3	NA	NA	NA	-0.1843	0.0487	0.0001553	--?	36.3
7	145692730	7:145692730	C	G	0.2152	0.0581	0.0002126	++	63.9	0.0935949	0.0550266	0.089367	0.1511	0.04	0.0001559	+++	60.7
10	33915633	10:33915633	A	G	0.2988	0.0662	6.342e-06	++	0	0.0624966	0.0574237	0.276787	0.164	0.0434	0.0001562	+++	72.5
10	33915619	10:33915619	A	G	0.2987	0.0662	6.348e-06	++	0	0.0624966	0.0574237	0.276787	0.164	0.0434	0.0001563	+++	72.5
16	54390958	16:54390958	A	G	-0.7242	0.1778	4.641e-05	--	0	-0.226504	0.1504	0.132477	-0.4341	0.1148	0.0001567	---	56.6
19	49374108	19:49374108	T	C	0.2526	0.0668	0.0001567	++	52	NA	NA	NA	0.2526	0.0668	0.0001567	++?	52
8	6397308	8:6397308	A	T	-0.1849	0.0489	0.000157	--	36	NA	NA	NA	-0.1849	0.0489	0.000157	--?	36
12	53840385	12:53840385	T	C	0.2232	0.0591	0.0001575	++	3.1	NA	NA	NA	0.2232	0.0591	0.0001575	++?	3.1
19	49374081	19:49374081	T	C	0.2524	0.0668	0.0001578	++	51.8	NA	NA	NA	0.2524	0.0668	0.0001578	++?	51.8
19	49374346	19:49374346	A	G	0.2524	0.0668	0.0001583	++	52.1	NA	NA	NA	0.2524	0.0668	0.0001583	++?	52.1
8	114139597	8:114139597	T	C	0.3729	0.0987	0.0001585	++	0	NA	NA	NA	0.3729	0.0987	0.0001585	++?	0
13	78298175	13:78298175	A	G	0.3279	0.0868	0.0001587	++	77.1	NA	NA	NA	0.3279	0.0868	0.0001587	++?	77.1
18	77266757	18:77266757	A	G	0.1881	0.0498	0.0001588	++	0	NA	NA	NA	0.1881	0.0498	0.0001588	++?	0
10	33915191	10:33915191	T	C	0.2981	0.0661	6.588e-06	++	0	0.0624966	0.0574237	0.276787	0.1637	0.0434	0.0001592	+++	72.4
18	77269289	18:77269289	A	G	0.1878	0.0497	0.0001596	++	0	NA	NA	NA	0.1878	0.0497	0.0001596	++?	0
13	78208019	13:78208019	T	C	0.553	0.1512	0.0002557	++	79	0.268526	0.174174	0.123557	0.4307	0.1142	0.0001621	+++	68.1
4	84288613	4:84288613	T	C	0.1787	0.0463	0.0001123	++	0	0.0685578	0.0481727	0.155095	0.1259	0.0334	0.0001625	+++	34.4
8	15622519	8:15622519	T	C	0.1718	0.0521	0.0009689	++	0	0.104193	0.0508715	0.0408856	0.1372	0.0364	0.0001628	+++	0
2	74521345	2:74521345	T	C	0.4595	0.122	0.0001652	++	0	NA	NA	NA	0.4595	0.122	0.0001652	++?	0
4	65297939	4:65297939	A	G	-0.5799	0.1655	0.0004588	--	0	-0.299011	0.162638	0.0663758	-0.437	0.116	0.0001652	---	0
18	77265886	18:77265886	A	G	-0.2216	0.0589	0.0001664	--	59.5	NA	NA	NA	-0.2216	0.0589	0.0001664	--?	59.5
18	77270698	18:77270698	T	C	0.1869	0.0497	0.0001675	++	0	NA	NA	NA	0.1869	0.0497	0.0001675	++?	0
8	114232090	8:114232090	A	G	-0.3729	0.0991	0.0001678	--	0	NA	NA	NA	-0.3729	0.0991	0.0001678	--?	0
8	114233101	8:114233101	T	C	0.3729	0.0991	0.0001678	++	0	NA	NA	NA	0.3729	0.0991	0.0001678	++?	0
8	114247857	8:114247857	T	G	-0.373	0.0991	0.0001678	--	0	NA	NA	NA	-0.373	0.0991	0.0001678	--?	0
12	53843544	12:53843544	A	C	-0.2227	0.0592	0.0001678	--	3.5	NA	NA	NA	-0.2227	0.0592	0.0001678	--?	3.5
1	167028714	1:167028714	T	C	0.1552	0.0448	0.0005223	++	27.3	0.0810925	0.0430357	0.0599016	0.1167	0.031	0.000168	+++	28.6
2	597002	2:597002	A	G	0.2263	0.0651	0.00051	++	10.2	0.117914	0.0629951	0.0616155	0.1703	0.0453	0.0001687	+++	21.4
5	103240630	5:103240630	A	G	0.5625	0.1582	0.0003775	++	0	0.295845	0.178423	0.0977051	0.4451	0.1184	0.0001697	+++	0
1	198534960	1:198534960	A	G	0.2725	0.0613	8.613e-06	++	77.1	0.0491426	0.0652892	0.451867	0.168	0.0447	0.00017	+++	81.1
16	51054975	16:51054975	T	G	-0.3217	0.0856	0.0001706	--	0	NA	NA	NA	-0.3217	0.0856	0.0001706	--?	0
7	145665275	7:145665275	T	C	-0.2043	0.0576	0.0003938	--	70.5	-0.0994955	0.0550036	0.0708601	-0.1494	0.0398	0.000173	---	61
11	42862126	11:42862126	T	C	0.2733	0.0728	0.000173	++	83.1	NA	NA	NA	0.2733	0.0728	0.000173	++?	83.1
15	72008995	15:72008995	T	C	0.156	0.0469	0.0008818	++	56.1	0.0925344	0.0464759	0.0468337	0.124	0.033	0.0001732	+++	37.6
11	42857699	11:42857699	C	G	0.2492	0.0664	0.000175	++	79.3	NA	NA	NA	0.2492	0.0664	0.000175	++?	79.3
8	83516216	8:83516216	A	G	-0.1634	0.0436	0.0001788	--	5.6	-0.0696536	0.0474845	0.142822	-0.1205	0.0321	0.0001755	---	37
15	72009093	15:72009093	A	G	-0.1556	0.0469	0.0008991	--	56.4	-0.0925344	0.0464759	0.0468337	-0.1238	0.033	0.0001755	---	37.6
18	77271988	18:77271988	T	C	0.186	0.0496	0.0001759	++	0	NA	NA	NA	0.186	0.0496	0.0001759	++?	0
15	72008994	15:72008994	A	G	0.1556	0.0469	0.000902	++	56.5	0.0925344	0.0464759	0.0468337	0.1238	0.033	0.0001761	+++	37.7
18	77272024	18:77272024	A	G	0.186	0.0496	0.0001763	++	0	NA	NA	NA	0.186	0.0496	0.0001763	++?	0
1	198420984	1:198420984	A	G	0.3126	0.0894	0.0004685	++	76.2	0.159894	0.0879195	0.069357	0.235	0.0627	0.000177	+++	64.8
17	34325532	17:34325532	T	C	-0.1859	0.0496	0.0001774	--	23.5	NA	NA	NA	-0.1859	0.0496	0.0001774	--?	23.5
6	20601020	6:20601020	T	C	-0.6823	0.182	0.0001775	--	61.2	NA	NA	NA	-0.6823	0.182	0.0001775	--?	61.2
4	65296861	4:65296861	C	G	-0.5801	0.1666	0.0004964	--	0	-0.299011	0.162638	0.0663758	-0.4362	0.1164	0.0001779	---	0
6	41600704	6:41600704	T	C	-0.3476	0.1002	0.0005203	--	0	-0.164151	0.0818591	0.0452838	-0.2376	0.0634	0.0001779	---	5.4
11	104622415	11:104622415	A	T	0.6681	0.1614	3.488e-05	++	63	0.190265	0.151403	0.20925	0.4139	0.1104	0.0001781	+++	72.8
8	126423330	8:126423330	A	T	0.6506	0.1737	0.0001803	++	54.9	NA	NA	NA	0.6506	0.1737	0.0001803	++?	54.9
8	5391192	8:5391192	C	G	0.3566	0.0911	9.111e-05	++	0	0.123789	0.0817296	0.130284	0.2276	0.0608	0.0001839	+++	44.7
16	72745214	16:72745214	A	G	0.5027	0.1501	0.0008091	++	37.7	0.320716	0.174473	0.0664202	0.4253	0.1138	0.0001854	+++	10.3
8	114172719	8:114172719	T	G	0.3676	0.0983	0.0001856	++	0	NA	NA	NA	0.3676	0.0983	0.0001856	++?	0
4	65295331	4:65295331	A	G	0.5755	0.1662	0.0005335	++	0	0.299011	0.162638	0.0663758	0.4343	0.1162	0.0001866	+++	0
16	54369609	16:54369609	T	C	0.6565	0.1593	3.795e-05	++	0	0.184691	0.160931	0.251474	0.4229	0.1132	0.0001878	+++	55.4
2	40672997	2:40672997	T	G	-0.5086	0.1362	0.0001884	--	0	NA	NA	NA	-0.5086	0.1362	0.0001884	--?	0
8	79384919	8:79384919	T	C	0.2449	0.0563	1.371e-05	++	0	0.0523573	0.0565157	0.354519	0.149	0.0399	0.0001884	+++	70.5
7	1895270	7:1895270	T	C	-0.6397	0.1937	0.0009573	--	53	-0.368818	0.182895	0.0440907	-0.4965	0.133	0.0001887	---	36.7
4	4816176	4:4816176	A	G	-0.3404	0.1032	0.0009702	--	0	-0.200627	0.100319	0.0458644	-0.2686	0.0719	0.0001888	---	0
10	33911111	10:33911111	A	G	-0.5393	0.11	9.391e-07	--	77.6	-0.0500475	0.105182	0.634339	-0.2838	0.076	0.0001888	---	86.5
12	89299746	12:89299746	T	C	0.2106	0.0564	0.0001898	++	33.8	NA	NA	NA	0.2106	0.0564	0.0001898	++?	33.8
1	198402801	1:198402801	A	T	-0.3112	0.0896	0.0005127	--	76.3	-0.159894	0.0879195	0.069357	-0.2341	0.0627	0.0001904	---	64.7
1	198402628	1:198402628	A	G	-0.3112	0.0896	0.0005131	--	76.3	-0.159894	0.0879195	0.069357	-0.2341	0.0627	0.0001905	---	64.7
8	108466254	8:108466254	T	C	-0.1845	0.0547	0.0007487	--	0	-0.104351	0.05478	0.0571661	-0.1444	0.0387	0.0001905	---	0
9	4991840	9:4991840	T	C	0.5249	0.1407	0.0001915	++	0	NA	NA	NA	0.5249	0.1407	0.0001915	++?	0
1	198399269	1:198399269	T	C	-0.3111	0.0896	0.0005162	--	76.3	-0.159894	0.0879195	0.069357	-0.2341	0.0628	0.0001916	---	64.8
3	44524870	3:44524870	A	C	0.1615	0.0465	0.0005059	++	84.6	0.0848013	0.0478741	0.0769017	0.1243	0.0333	0.000192	+++	74.4
4	87401067	4:87401067	T	C	0.3243	0.0927	0.0004674	++	81.7	0.161855	0.0897968	0.0718666	0.2405	0.0645	0.0001921	+++	71.6
1	54793683	1:54793683	T	C	0.3264	0.0875	0.0001922	++	0	NA	NA	NA	0.3264	0.0875	0.0001922	++?	0
3	44529852	3:44529852	A	G	0.1615	0.0465	0.0005077	++	84.6	0.0848013	0.0478741	0.0769017	0.1243	0.0333	0.0001925	+++	74.4
3	44531477	3:44531477	T	C	0.1615	0.0465	0.000508	++	84.6	0.0848013	0.0478741	0.0769017	0.1243	0.0333	0.0001926	+++	74.4
3	44530356	3:44530356	A	G	-0.1615	0.0465	0.0005085	--	84.6	-0.0848013	0.0478741	0.0769017	-0.1243	0.0333	0.0001927	---	74.4
3	44530696	3:44530696	A	G	-0.1615	0.0465	0.0005083	--	84.6	-0.0848013	0.0478741	0.0769017	-0.1243	0.0333	0.0001927	---	74.4
7	145663823	7:145663823	A	T	-0.2202	0.0566	0.0001013	--	64.7	-0.0780678	0.0542198	0.150322	-0.146	0.0392	0.0001927	---	67.3
8	109754033	8:109754033	C	G	0.1635	0.0487	0.0007929	++	0	0.091861	0.0474252	0.0531169	0.1267	0.034	0.0001928	+++	0
12	89301928	12:89301928	T	G	0.2105	0.0565	0.0001929	++	33.5	NA	NA	NA	0.2105	0.0565	0.0001929	++?	33.5
10	33914503	10:33914503	T	G	-0.2893	0.066	1.178e-05	--	0	-0.0648607	0.0574428	0.259194	-0.1616	0.0433	0.0001932	---	69.8
8	109754138	8:109754138	T	C	0.1634	0.0487	0.0007969	++	0	0.091861	0.0474252	0.0531169	0.1267	0.034	0.0001936	+++	0
16	82025629	16:82025629	T	C	-0.6854	0.1839	0.0001936	--	0	NA	NA	NA	-0.6854	0.1839	0.0001936	--?	0
6	66133795	6:66133795	T	C	0.747	0.2004	0.0001937	++	77.8	NA	NA	NA	0.747	0.2004	0.0001937	++?	77.8
3	124939200	3:124939200	T	C	-0.2465	0.0661	0.0001938	--	0	NA	NA	NA	-0.2465	0.0661	0.0001938	--?	0
15	72033263	15:72033263	C	G	0.1692	0.0476	0.0003809	++	0	0.0809894	0.046658	0.0829993	0.1242	0.0333	0.0001943	+++	4.8
8	5390618	8:5390618	C	G	-0.3572	0.0911	8.765e-05	--	0	-0.121446	0.0815149	0.136672	-0.2263	0.0607	0.0001945	---	46.3
8	108467689	8:108467689	T	C	0.1841	0.0547	0.0007699	++	0	0.104351	0.05478	0.0571661	0.1442	0.0387	0.0001947	+++	0
2	18061854	2:18061854	A	C	0.7319	0.1965	0.000195	++	0	NA	NA	NA	0.7319	0.1965	0.000195	++?	0
12	89290545	12:89290545	A	T	0.2106	0.0565	0.0001959	++	35.1	NA	NA	NA	0.2106	0.0565	0.0001959	++?	35.1
19	6221914	19:6221914	A	G	-0.5718	0.1221	2.831e-06	--	0	-0.00765701	0.156778	0.96106	-0.3588	0.0963	0.0001959	---	75.7
6	27928445	6:27928445	A	G	-0.243	0.0652	0.000196	--	0	NA	NA	NA	-0.243	0.0652	0.000196	--?	0
6	66068987	6:66068987	T	C	-0.7284	0.1956	0.000196	--	75.1	NA	NA	NA	-0.7284	0.1956	0.000196	--?	75.1
8	79379047	8:79379047	A	G	-0.2446	0.0564	1.448e-05	--	0	-0.0523573	0.0565157	0.354519	-0.1487	0.0399	0.0001962	---	70.3
8	79377156	8:79377156	T	C	-0.2445	0.0564	1.459e-05	--	0	-0.0523573	0.0565157	0.354519	-0.1486	0.0399	0.0001973	---	70.2
6	66086532	6:66086532	A	G	-0.7288	0.1958	0.0001982	--	75.2	NA	NA	NA	-0.7288	0.1958	0.0001982	--?	75.2
11	20022847	11:20022847	A	T	0.4318	0.0906	1.866e-06	++	54.7	0.0573036	0.082288	0.486403	0.2266	0.0609	0.0001982	+++	82.7
12	89290668	12:89290668	A	G	0.2104	0.0566	0.0001986	++	34.9	NA	NA	NA	0.2104	0.0566	0.0001986	++?	34.9
1	198389342	1:198389342	A	G	-0.3103	0.0897	0.0005422	--	76.3	-0.159894	0.0879195	0.069357	-0.2336	0.0628	0.0001992	---	64.7
1	54793939	1:54793939	A	G	-0.3256	0.0875	0.0001995	--	0	NA	NA	NA	-0.3256	0.0875	0.0001995	--?	0
6	66126256	6:66126256	T	C	-0.7525	0.2023	0.0001995	--	78	NA	NA	NA	-0.7525	0.2023	0.0001995	--?	78
8	114058004	8:114058004	T	C	-0.3699	0.0994	0.0001998	--	0	NA	NA	NA	-0.3699	0.0994	0.0001998	--?	0
13	36761534	13:36761534	T	G	-0.2822	0.0748	0.0001606	--	0	-0.109382	0.0705505	0.121458	-0.1908	0.0513	0.000201	---	34.5
1	198387752	1:198387752	A	G	-0.3099	0.0897	0.0005515	--	76.3	-0.159894	0.0879195	0.069357	-0.2334	0.0628	0.0002019	---	64.6
6	31391618	6:31391618	A	T	0.2125	0.0572	0.0002024	++	54.9	NA	NA	NA	0.2125	0.0572	0.0002024	++?	54.9
19	45513417	19:45513417	T	C	0.47	0.1265	0.0002026	++	0	NA	NA	NA	0.47	0.1265	0.0002026	++?	0
7	112831203	7:112831203	A	G	-0.4671	0.1379	0.0007055	--	54.4	-0.227715	0.111842	0.0420898	-0.3227	0.0869	0.0002031	---	50.1
10	33919328	10:33919328	A	G	-0.2998	0.0662	5.95e-06	--	0	-0.0566137	0.057731	0.327076	-0.1617	0.0435	0.0002033	---	73.9
8	114142372	8:114142372	T	C	0.3688	0.0993	0.0002043	++	0	NA	NA	NA	0.3688	0.0993	0.0002043	++?	0
16	27412867	16:27412867	T	G	0.9529	0.2403	7.32e-05	++	0	0.294782	0.166616	0.0772522	0.5085	0.1369	0.0002043	+++	65.2
14	61338893	14:61338893	A	C	0.6069	0.1636	0.0002069	++	63.3	NA	NA	NA	0.6069	0.1636	0.0002069	++?	63.3
11	65287308	11:65287308	A	G	-0.3936	0.1151	0.0006261	--	75.2	-0.208945	0.113974	0.0671593	-0.3004	0.081	0.000208	---	62.5
1	54795659	1:54795659	T	C	0.3247	0.0876	0.0002083	++	0	NA	NA	NA	0.3247	0.0876	0.0002083	++?	0
8	6397219	8:6397219	T	C	0.1803	0.0486	0.0002087	++	45.4	NA	NA	NA	0.1803	0.0486	0.0002087	++?	45.4
8	114042004	8:114042004	C	G	-0.3668	0.099	0.0002104	--	0	NA	NA	NA	-0.3668	0.099	0.0002104	--?	0
2	183606407	2:183606407	A	G	0.8306	0.2335	0.0003747	++	15.9	0.346379	0.177557	0.0514443	0.5238	0.1413	0.0002105	+++	48.9
10	33917759	10:33917759	C	G	0.2989	0.0662	6.41e-06	++	0	0.0566137	0.057731	0.327076	0.1612	0.0435	0.0002122	+++	73.7
10	33917790	10:33917790	T	G	0.2989	0.0662	6.423e-06	++	0	0.0566137	0.057731	0.327076	0.1612	0.0435	0.0002125	+++	73.7
1	54796767	1:54796767	A	G	-0.3247	0.0877	0.0002128	--	0	NA	NA	NA	-0.3247	0.0877	0.0002128	--?	0
1	149939247	1:149939247	T	C	0.4981	0.1345	0.0002131	++	8.4	NA	NA	NA	0.4981	0.1345	0.0002131	++?	8.4
8	74999200	8:74999200	T	G	0.5841	0.1577	0.0002133	++	74.4	NA	NA	NA	0.5841	0.1577	0.0002133	++?	74.4
14	76979739	14:76979739	T	C	0.2793	0.0774	0.0003096	++	11.4	0.128161	0.0807785	0.113022	0.2069	0.0559	0.000214	+++	32.3
4	75131894	4:75131894	A	C	0.7227	0.1991	0.0002832	++	0	0.310618	0.185228	0.0939605	0.5018	0.1356	0.0002151	+++	25.7
8	109752906	8:109752906	A	G	0.1614	0.0487	0.0009159	++	0	0.091861	0.0474252	0.0531169	0.1257	0.034	0.0002151	+++	0
8	109752830	8:109752830	C	G	0.1614	0.0487	0.0009171	++	0	0.091861	0.0474252	0.0531169	0.1257	0.034	0.0002153	+++	0
8	109752789	8:109752789	A	C	0.1614	0.0487	0.000918	++	0	0.091861	0.0474252	0.0531169	0.1257	0.034	0.0002154	+++	0
7	10472795	7:10472795	C	G	-0.1915	0.0531	0.0003071	--	0	-0.086884	0.0542277	0.109522	-0.1403	0.0379	0.0002155	---	0
7	156825194	7:156825194	T	C	-0.2507	0.0678	0.0002157	--	0	NA	NA	NA	-0.2507	0.0678	0.0002157	--?	0
17	68495909	17:68495909	A	G	-0.6545	0.1769	0.0002163	--	0	NA	NA	NA	-0.6545	0.1769	0.0002163	--?	0
16	1389629	16:1389629	A	G	0.5752	0.1482	0.0001035	++	0	0.198747	0.139026	0.153249	0.375	0.1014	0.0002165	+++	43.6
3	54635037	3:54635037	T	C	-0.191	0.0488	9.194e-05	--	0	-0.0644064	0.0475736	0.176192	-0.126	0.0341	0.0002166	---	43.3
10	33914985	10:33914985	T	C	-0.2896	0.066	1.162e-05	--	0	-0.0624966	0.0574237	0.276787	-0.1603	0.0433	0.0002171	---	70.5
12	89305453	12:89305453	A	G	-0.2093	0.0566	0.0002177	--	35.4	NA	NA	NA	-0.2093	0.0566	0.0002177	--?	35.4
3	44497601	3:44497601	A	G	0.1593	0.0464	0.0005985	++	85.2	0.0848013	0.0478741	0.0769017	0.1232	0.0333	0.0002178	+++	75
10	33914798	10:33914798	A	G	0.2894	0.066	1.171e-05	++	0	0.0624966	0.0574237	0.276787	0.1602	0.0433	0.000218	+++	70.5
7	145664146	7:145664146	A	G	0.2176	0.0566	0.0001222	++	68.2	0.0780678	0.0542198	0.150322	0.1448	0.0392	0.0002185	+++	68.3
10	15179377	10:15179377	A	T	-0.2111	0.0598	0.0004188	--	0	-0.099018	0.0565299	0.0802423	-0.1519	0.0411	0.0002191	---	7.6
10	15184505	10:15184505	A	G	0.2033	0.0601	0.0007105	++	0	0.107031	0.0567659	0.0597439	0.1525	0.0413	0.0002192	+++	0
2	35517553	2:35517553	A	G	-0.1735	0.0469	0.0002196	--	0	NA	NA	NA	-0.1735	0.0469	0.0002196	--?	0
2	35517792	2:35517792	T	G	-0.1735	0.047	0.0002202	--	0	NA	NA	NA	-0.1735	0.047	0.0002202	--?	0
8	109753855	8:109753855	A	C	-0.1612	0.0487	0.000942	--	0	-0.091861	0.0474252	0.0531169	-0.1256	0.034	0.0002202	---	0
1	149933579	1:149933579	T	C	0.4987	0.135	0.0002218	++	5.1	NA	NA	NA	0.4987	0.135	0.0002218	++?	5.1
4	87503386	4:87503386	T	C	0.412	0.1201	0.0005987	-+	82.7	0.197202	0.102454	0.0546262	0.2877	0.0779	0.0002224	-++	73.8
3	44577090	3:44577090	T	C	0.1577	0.0457	0.0005644	++	81.5	0.08225	0.0470151	0.0806156	0.121	0.0328	0.0002228	+++	70.3
3	44483206	3:44483206	A	T	-0.1588	0.0464	0.0006181	--	85.1	-0.0848013	0.0478741	0.0769017	-0.123	0.0333	0.0002229	---	74.9
3	44485914	3:44485914	T	C	-0.1587	0.0464	0.0006184	--	85.2	-0.0848013	0.0478741	0.0769017	-0.123	0.0333	0.000223	---	74.9
3	44502629	3:44502629	T	C	0.1588	0.0464	0.0006174	++	85.2	0.0848013	0.0478741	0.0769017	0.123	0.0333	0.000223	+++	74.9
3	44503633	3:44503633	A	C	0.1588	0.0464	0.0006183	++	85.2	0.0848013	0.0478741	0.0769017	0.123	0.0333	0.0002232	+++	74.9
2	35509263	2:35509263	T	C	-0.1734	0.047	0.0002236	--	0	NA	NA	NA	-0.1734	0.047	0.0002236	--?	0
10	33913952	10:33913952	A	T	-0.2885	0.066	1.235e-05	--	0	-0.0624966	0.0574237	0.276787	-0.1599	0.0433	0.0002237	---	70.3
2	35484023	2:35484023	T	C	-0.1739	0.0471	0.0002241	--	0	NA	NA	NA	-0.1739	0.0471	0.0002241	--?	0
10	15179735	10:15179735	A	C	0.2112	0.0599	0.0004188	++	0	0.0986301	0.0565803	0.0817021	0.1517	0.0411	0.0002241	+++	8.6
3	44494654	3:44494654	T	C	0.1587	0.0464	0.0006241	++	85.2	0.0848013	0.0478741	0.0769017	0.1229	0.0333	0.0002247	+++	74.9
18	43424146	18:43424146	T	G	-0.4941	0.1339	0.0002248	--	49.1	NA	NA	NA	-0.4941	0.1339	0.0002248	--?	49.1
3	44578288	3:44578288	T	G	-0.1575	0.0457	0.0005715	--	81.6	-0.08225	0.0470151	0.0806156	-0.1209	0.0328	0.0002249	---	70.3
19	6227606	19:6227606	T	G	-0.556	0.117	2.006e-06	--	0	0.0104121	0.148408	0.944086	-0.3389	0.0919	0.0002249	--+	78.3
3	169036604	3:169036604	C	G	-0.5766	0.1563	0.0002255	--	0	NA	NA	NA	-0.5766	0.1563	0.0002255	--?	0
1	167819935	1:167819935	A	G	-0.2843	0.0771	0.0002256	--	9.1	NA	NA	NA	-0.2843	0.0771	0.0002256	--?	9.1
3	44495441	3:44495441	A	T	0.1586	0.0464	0.0006274	++	85.2	0.0848013	0.0478741	0.0769017	0.1229	0.0333	0.0002257	+++	74.9
3	44485822	3:44485822	T	C	0.1586	0.0464	0.0006285	++	85.2	0.0848013	0.0478741	0.0769017	0.1229	0.0333	0.0002258	+++	74.9
3	44495023	3:44495023	C	G	-0.1586	0.0464	0.0006279	--	85.2	-0.0848013	0.0478741	0.0769017	-0.1229	0.0333	0.0002258	---	74.9
3	44517263	3:44517263	A	G	-0.1587	0.0464	0.0006273	--	85.2	-0.0848013	0.0478741	0.0769017	-0.1229	0.0333	0.0002258	---	74.9
3	44577236	3:44577236	T	C	0.1574	0.0457	0.0005762	++	81.6	0.08225	0.0470151	0.0806156	0.1209	0.0328	0.0002262	+++	70.3
3	44577410	3:44577410	T	C	0.1574	0.0457	0.0005764	++	81.6	0.08225	0.0470151	0.0806156	0.1209	0.0328	0.0002263	+++	70.3
4	83348898	4:83348898	T	C	0.2451	0.0665	0.0002264	++	0	NA	NA	NA	0.2451	0.0665	0.0002264	++?	0
8	23214961	8:23214961	A	T	-0.166	0.0482	0.0005782	--	3.4	-0.0860165	0.0487561	0.0780935	-0.1264	0.0343	0.0002265	---	16.5
12	89307297	12:89307297	A	G	-0.2088	0.0566	0.0002272	--	36.1	NA	NA	NA	-0.2088	0.0566	0.0002272	--?	36.1
3	44577120	3:44577120	A	G	0.1573	0.0457	0.0005802	++	81.6	0.08225	0.0470151	0.0806156	0.1208	0.0328	0.0002275	+++	70.3
4	7183984	4:7183984	A	G	-0.215	0.0583	0.000228	--	0	NA	NA	NA	-0.215	0.0583	0.000228	--?	0
3	44509710	3:44509710	T	C	-0.1584	0.0464	0.0006402	--	85.2	-0.0848013	0.0478741	0.0769017	-0.1228	0.0333	0.0002294	---	75
2	74517251	2:74517251	A	C	-0.4036	0.1096	0.0002299	--	0	NA	NA	NA	-0.4036	0.1096	0.0002299	--?	0
19	49031002	19:49031002	A	T	-0.3342	0.0907	0.00023	--	69.8	NA	NA	NA	-0.3342	0.0907	0.00023	--?	69.8
3	44515772	3:44515772	T	C	-0.1584	0.0464	0.0006437	--	85.3	-0.0848013	0.0478741	0.0769017	-0.1227	0.0333	0.0002303	---	75
5	176050954	5:176050954	T	C	0.2421	0.0569	2.114e-05	++	0	0.0535226	0.0582088	0.358127	0.1499	0.0407	0.0002306	+++	65.9
5	114318279	5:114318279	A	C	0.4471	0.1214	0.0002314	++	0	NA	NA	NA	0.4471	0.1214	0.0002314	++?	0
18	43423618	18:43423618	T	C	0.4927	0.1338	0.0002316	++	50	NA	NA	NA	0.4927	0.1338	0.0002316	++?	50
19	48920148	19:48920148	T	C	-0.1635	0.0444	0.0002321	--	31	NA	NA	NA	-0.1635	0.0444	0.0002321	--?	31
18	43423346	18:43423346	A	G	0.4924	0.1338	0.0002335	++	50	NA	NA	NA	0.4924	0.1338	0.0002335	++?	50
8	79404893	8:79404893	T	C	-0.2359	0.0565	3.015e-05	--	20.9	-0.0583956	0.0563001	0.299961	-0.1468	0.0399	0.0002342	---	67.8
12	87782304	12:87782304	A	G	0.4438	0.1104	5.824e-05	++	0	0.12967	0.11358	0.253955	0.2912	0.0792	0.0002348	+++	50.3
12	53813812	12:53813812	T	C	-0.2173	0.0591	0.000236	--	9.3	NA	NA	NA	-0.2173	0.0591	0.000236	--?	9.3
12	53814853	12:53814853	T	C	-0.2172	0.0591	0.0002367	--	9.5	NA	NA	NA	-0.2172	0.0591	0.0002367	--?	9.5
19	45514472	19:45514472	A	G	0.4632	0.126	0.0002367	++	0	NA	NA	NA	0.4632	0.126	0.0002367	++?	0
1	167922853	1:167922853	T	C	0.2646	0.072	0.0002377	++	0	NA	NA	NA	0.2646	0.072	0.0002377	++?	0
10	15183858	10:15183858	A	T	0.2012	0.06	0.0008035	++	0	0.107031	0.0567659	0.0597439	0.1515	0.0412	0.00024	+++	0
19	45513236	19:45513236	A	G	0.4621	0.1259	0.0002407	++	0	NA	NA	NA	0.4621	0.1259	0.0002407	++?	0
2	216552523	2:216552523	A	T	0.4391	0.1205	0.0002694	++	0	0.189538	0.126412	0.13419	0.3203	0.0872	0.0002413	+++	29.9
9	127084694	9:127084694	C	G	0.4161	0.118	0.0004241	++	51.2	0.194951	0.11576	0.0925695	0.3033	0.0827	0.0002424	+++	47.9
21	44452589	21:44452589	A	G	-0.6159	0.1788	0.0005727	--	68.7	-0.314313	0.181216	0.0832383	-0.4671	0.1273	0.0002427	---	56.5
9	88747674	9:88747674	A	G	0.717	0.1954	0.0002436	++	0	NA	NA	NA	0.717	0.1954	0.0002436	++?	0
1	198409771	1:198409771	T	G	-0.302	0.0893	0.0007193	--	72.9	-0.159894	0.0879195	0.069357	-0.2299	0.0627	0.0002437	---	59.9
19	48923975	19:48923975	T	C	-0.1639	0.0447	0.000244	--	33.1	NA	NA	NA	-0.1639	0.0447	0.000244	--?	33.1
19	6221408	19:6221408	A	C	-0.5542	0.1172	2.247e-06	--	0	0.0162387	0.150749	0.914246	-0.3394	0.0925	0.0002442	--+	78.2
19	48923531	19:48923531	A	T	0.1639	0.0447	0.0002445	++	33.2	NA	NA	NA	0.1639	0.0447	0.0002445	++?	33.2
19	48943114	19:48943114	T	C	-0.1658	0.0452	0.0002445	--	52.5	NA	NA	NA	-0.1658	0.0452	0.0002445	--?	52.5
19	6221407	19:6221407	A	G	-0.5541	0.1172	2.259e-06	--	0	0.0162387	0.150749	0.914246	-0.3393	0.0925	0.0002451	--+	78.2
8	83506274	8:83506274	A	G	0.162	0.0448	0.0002966	++	40.4	0.0716866	0.0477261	0.133498	0.1197	0.0326	0.0002457	+++	44.2
1	198405285	1:198405285	A	T	-0.3019	0.0894	0.0007289	--	73.1	-0.159894	0.0879195	0.069357	-0.2297	0.0627	0.0002465	---	59.9
7	145710141	7:145710141	A	G	0.2068	0.0587	0.0004267	++	69.8	0.0947194	0.0549972	0.0854265	0.1471	0.0401	0.0002467	+++	61.9
3	141025447	3:141025447	A	T	0.597	0.1629	0.0002468	++	0	NA	NA	NA	0.597	0.1629	0.0002468	++?	0
13	108068318	13:108068318	T	C	0.6099	0.1664	0.0002468	++	58.3	NA	NA	NA	0.6099	0.1664	0.0002468	++?	58.3
3	194295429	3:194295429	T	C	0.2524	0.0751	0.0007782	++	0	0.132329	0.0707979	0.0619885	0.1888	0.0515	0.0002472	+++	6.6
12	8294294	12:8294294	A	G	0.2487	0.0683	0.0002683	++	0	0.100058	0.0591621	0.0911961	0.1638	0.0447	0.0002476	+++	35.9
3	194296091	3:194296091	T	C	0.2524	0.0751	0.0007822	++	0	0.132329	0.0707979	0.0619885	0.1888	0.0515	0.0002484	+++	6.4
5	31794317	5:31794317	T	C	0.4003	0.0964	3.317e-05	++	0	0.0902312	0.110436	0.414158	0.2661	0.0726	0.0002487	+++	55.9
7	145709996	7:145709996	A	G	0.2065	0.0587	0.000433	++	69.8	0.0947194	0.0549972	0.0854265	0.147	0.0401	0.0002492	+++	61.8
3	124939468	3:124939468	A	G	-0.2749	0.0751	0.0002499	--	0	NA	NA	NA	-0.2749	0.0751	0.0002499	--?	0
19	48924763	19:48924763	T	C	-0.1637	0.0447	0.0002508	--	34.1	NA	NA	NA	-0.1637	0.0447	0.0002508	--?	34.1
7	156825129	7:156825129	T	C	-0.2281	0.0623	0.0002512	--	26	NA	NA	NA	-0.2281	0.0623	0.0002512	--?	26
16	51123801	16:51123801	T	C	-0.1834	0.045	4.526e-05	--	0	-0.0495199	0.0444489	0.265592	-0.1157	0.0316	0.0002521	---	56.1
13	78423469	13:78423469	T	C	0.5166	0.1444	0.0003469	++	61.4	0.24885	0.177891	0.162251	0.4102	0.1121	0.000253	+++	49.5
11	56468020	11:56468020	T	C	0.1754	0.0479	0.0002533	++	2.4	NA	NA	NA	0.1754	0.0479	0.0002533	++?	2.4
18	77253866	18:77253866	C	G	0.1802	0.0493	0.0002535	++	12.5	NA	NA	NA	0.1802	0.0493	0.0002535	++?	12.5
19	48937902	19:48937902	A	G	-0.1982	0.0542	0.0002536	--	0	NA	NA	NA	-0.1982	0.0542	0.0002536	--?	0
13	36784437	13:36784437	A	C	-0.2635	0.0743	0.0003885	--	0	-0.117231	0.0691097	0.0902339	-0.1851	0.0506	0.0002537	---	16.8
15	43502868	15:43502868	A	G	-0.327	0.0894	0.0002549	--	0	NA	NA	NA	-0.327	0.0894	0.0002549	--?	0
2	183563653	2:183563653	C	G	-0.8448	0.231	0.000255	--	7.9	NA	NA	NA	-0.8448	0.231	0.000255	--?	7.9
9	133973787	9:133973787	T	C	-0.1625	0.0484	0.0007853	--	0	-0.0888662	0.0494837	0.0729094	-0.1265	0.0346	0.0002557	---	0
7	145700979	7:145700979	A	G	0.2058	0.0584	0.0004219	++	72.3	0.0935949	0.0550266	0.089367	0.1464	0.04	0.0002559	+++	64.1
10	33918882	10:33918882	C	G	0.2997	0.0662	6.04e-06	++	0	0.0523036	0.0576863	0.364856	0.159	0.0435	0.0002564	+++	74.8
3	60168530	3:60168530	A	C	0.1809	0.0495	0.0002572	++	75.3	NA	NA	NA	0.1809	0.0495	0.0002572	++?	75.3
12	87745187	12:87745187	T	C	0.2912	0.0797	0.0002574	++	0	NA	NA	NA	0.2912	0.0797	0.0002574	++?	0
2	211104264	2:211104264	T	C	-0.5498	0.1578	0.0004929	--	8.6	-0.250977	0.139836	0.073081	-0.3824	0.1046	0.0002577	---	35.5
12	89310316	12:89310316	A	C	0.2073	0.0567	0.000259	++	38.4	NA	NA	NA	0.2073	0.0567	0.000259	++?	38.4
7	10478606	7:10478606	T	C	0.1909	0.0535	0.0003603	++	0	0.0859766	0.0542583	0.113475	0.1392	0.0381	0.0002593	+++	0
7	145707903	7:145707903	A	G	0.2065	0.0586	0.0004255	++	70.8	0.0935949	0.0550266	0.089367	0.1465	0.0401	0.0002603	+++	62.9
1	149967911	1:149967911	A	G	-0.4758	0.1303	0.0002611	--	7.4	NA	NA	NA	-0.4758	0.1303	0.0002611	--?	7.4
1	37704381	1:37704381	A	T	0.3929	0.1076	0.0002612	++	0	NA	NA	NA	0.3929	0.1076	0.0002612	++?	0
6	71172953	6:71172953	C	G	0.5774	0.1582	0.0002612	++	12.6	NA	NA	NA	0.5774	0.1582	0.0002612	++?	12.6
6	97095932	6:97095932	T	C	0.2912	0.0874	0.0008653	++	0	0.161202	0.0883908	0.0685801	0.2269	0.0622	0.0002614	+++	0
1	167919491	1:167919491	C	G	0.2653	0.0727	0.0002616	++	0	NA	NA	NA	0.2653	0.0727	0.0002616	++?	0
6	169948682	6:169948682	C	G	-0.3412	0.0935	0.0002616	--	0	NA	NA	NA	-0.3412	0.0935	0.0002616	--?	0
6	97095819	6:97095819	A	C	0.2915	0.0875	0.0008638	++	0	0.161202	0.0883908	0.0685801	0.227	0.0622	0.0002616	+++	0
19	48938739	19:48938739	A	G	-0.1976	0.0541	0.0002618	--	0	NA	NA	NA	-0.1976	0.0541	0.0002618	--?	0
17	63135226	17:63135226	T	C	0.2441	0.0669	0.0002622	++	0	NA	NA	NA	0.2441	0.0669	0.0002622	++?	0
11	93000029	11:93000029	T	C	0.3861	0.1142	0.0007256	++	0	0.188138	0.0989655	0.0576713	0.273	0.0748	0.0002624	+++	3.2
7	145701078	7:145701078	A	T	-0.2046	0.0584	0.0004557	--	73	-0.094135	0.0550071	0.0874263	-0.1461	0.04	0.0002626	---	64.3
7	145702205	7:145702205	T	C	0.2047	0.0584	0.0004564	++	73	0.094135	0.0550071	0.0874263	0.1461	0.04	0.0002632	+++	64.3
12	87746514	12:87746514	C	G	0.2907	0.0797	0.0002632	++	0	NA	NA	NA	0.2907	0.0797	0.0002632	++?	0
7	145694106	7:145694106	A	G	0.2222	0.0571	9.906e-05	++	66.4	0.0723484	0.0542438	0.182678	0.1435	0.0393	0.0002636	+++	69.7
8	40058640	8:40058640	A	G	0.1621	0.048	0.0007409	++	0	0.0817143	0.0439827	0.0635704	0.1184	0.0324	0.0002637	+++	0
7	10475370	7:10475370	T	G	0.1894	0.0533	0.0003765	++	0	0.0859766	0.0542583	0.113475	0.1387	0.038	0.0002646	+++	0
7	145710089	7:145710089	T	C	0.2046	0.0587	0.0004912	++	70.3	0.0952669	0.0549803	0.0835431	0.1464	0.0401	0.0002648	+++	61.6
6	169930715	6:169930715	A	G	-0.3388	0.0929	0.0002651	--	0	NA	NA	NA	-0.3388	0.0929	0.0002651	--?	0
6	169930529	6:169930529	T	C	0.3386	0.0928	0.0002653	++	0	NA	NA	NA	0.3386	0.0928	0.0002653	++?	0
6	5788022	6:5788022	T	G	-0.2344	0.0643	0.0002654	--	0	NA	NA	NA	-0.2344	0.0643	0.0002654	--?	0
9	4986376	9:4986376	A	G	-0.5155	0.1413	0.0002655	--	0	NA	NA	NA	-0.5155	0.1413	0.0002655	--?	0
6	5780867	6:5780867	T	C	-0.2301	0.0631	0.0002657	--	0	NA	NA	NA	-0.2301	0.0631	0.0002657	--?	0
9	88739277	9:88739277	T	C	0.7123	0.1953	0.0002658	++	0	NA	NA	NA	0.7123	0.1953	0.0002658	++?	0
6	137428346	6:137428346	T	C	-0.1706	0.0468	0.0002659	--	0	NA	NA	NA	-0.1706	0.0468	0.0002659	--?	0
6	169933272	6:169933272	A	C	0.3388	0.0929	0.000267	++	0	NA	NA	NA	0.3388	0.0929	0.000267	++?	0
3	44485227	3:44485227	A	G	-0.1588	0.0464	0.0006163	--	85.1	-0.0815288	0.0478364	0.0887255	-0.1214	0.0333	0.0002675	---	75.2
12	89314180	12:89314180	T	C	-0.2073	0.0569	0.0002678	--	36.6	NA	NA	NA	-0.2073	0.0569	0.0002678	--?	36.6
12	53778650	12:53778650	T	G	-0.2192	0.0602	0.0002681	--	0	NA	NA	NA	-0.2192	0.0602	0.0002681	--?	0
3	181456467	3:181456467	A	G	0.3099	0.0902	0.0005924	++	0	0.154031	0.0890737	0.084167	0.231	0.0634	0.0002686	+++	0
8	122294954	8:122294954	T	C	0.1927	0.0529	0.0002687	++	39.2	NA	NA	NA	0.1927	0.0529	0.0002687	++?	39.2
8	122294605	8:122294605	T	C	0.1926	0.0529	0.000269	++	39.9	NA	NA	NA	0.1926	0.0529	0.000269	++?	39.9
14	49360530	14:49360530	A	C	0.428	0.1275	0.0007897	++	0	0.226175	0.124788	0.070305	0.3249	0.0892	0.0002696	+++	0
9	4993082	9:4993082	C	G	0.5072	0.1393	0.0002706	++	0	NA	NA	NA	0.5072	0.1393	0.0002706	++?	0
6	167725782	6:167725782	A	G	0.5615	0.1542	0.0002711	++	0	NA	NA	NA	0.5615	0.1542	0.0002711	++?	0
6	169935497	6:169935497	A	G	0.3385	0.093	0.0002714	++	0	NA	NA	NA	0.3385	0.093	0.0002714	++?	0
8	83569536	8:83569536	A	G	0.1517	0.0436	0.0005046	++	0	0.0753982	0.0469857	0.108971	0.1164	0.032	0.0002717	+++	7.9
6	169935562	6:169935562	A	G	-0.3384	0.093	0.0002718	--	0	NA	NA	NA	-0.3384	0.093	0.0002718	--?	0
6	169919612	6:169919612	A	G	-0.3392	0.0932	0.0002719	--	0	NA	NA	NA	-0.3392	0.0932	0.0002719	--?	0
6	169893129	6:169893129	T	G	0.3411	0.0937	0.0002722	++	0	NA	NA	NA	0.3411	0.0937	0.0002722	++?	0
6	169895362	6:169895362	A	C	0.3411	0.0937	0.0002724	++	0	NA	NA	NA	0.3411	0.0937	0.0002724	++?	0
8	40058009	8:40058009	A	G	0.1617	0.0481	0.0007722	++	0	0.0817143	0.0439827	0.0635704	0.1182	0.0325	0.0002724	+++	0
6	169919511	6:169919511	T	G	-0.3392	0.0932	0.0002728	--	0	NA	NA	NA	-0.3392	0.0932	0.0002728	--?	0
6	169951650	6:169951650	A	G	-0.3403	0.0935	0.0002728	--	0	NA	NA	NA	-0.3403	0.0935	0.0002728	--?	0
6	169896680	6:169896680	T	C	-0.3409	0.0937	0.0002729	--	0	NA	NA	NA	-0.3409	0.0937	0.0002729	--?	0
6	169937961	6:169937961	A	G	-0.3385	0.093	0.0002731	--	0	NA	NA	NA	-0.3385	0.093	0.0002731	--?	0
8	40057883	8:40057883	A	G	0.1617	0.0481	0.0007744	++	0	0.0817143	0.0439827	0.0635704	0.1181	0.0325	0.0002731	+++	0
10	33915086	10:33915086	A	G	0.2848	0.0662	1.709e-05	++	0	0.0624966	0.0574237	0.276787	0.1579	0.0434	0.0002737	+++	69
6	97096993	6:97096993	A	G	0.2872	0.0868	0.000939	++	0	0.161202	0.0883908	0.0685801	0.2253	0.0619	0.0002746	+++	0
6	169906048	6:169906048	T	C	-0.34	0.0935	0.000275	--	0	NA	NA	NA	-0.34	0.0935	0.000275	--?	0
13	110093044	13:110093044	T	G	-0.2512	0.0708	0.0003852	--	0	-0.111751	0.0690315	0.105893	-0.1798	0.0494	0.000275	---	0.7
6	169916148	6:169916148	T	C	0.3392	0.0932	0.0002752	++	0	NA	NA	NA	0.3392	0.0932	0.0002752	++?	0
3	44571440	3:44571440	A	G	0.1578	0.0457	0.000554	++	80.7	0.0781959	0.0468535	0.0955369	0.119	0.0327	0.0002754	+++	70
6	169923928	6:169923928	T	C	0.3385	0.0931	0.0002754	++	0	NA	NA	NA	0.3385	0.0931	0.0002754	++?	0
8	23203845	8:23203845	A	C	0.1641	0.0482	0.000657	++	0	0.0837103	0.0482291	0.0830226	0.1239	0.0341	0.0002755	+++	0
3	44572445	3:44572445	T	C	0.1578	0.0457	0.0005549	++	80.7	0.0781959	0.0468535	0.0955369	0.119	0.0327	0.0002757	+++	70
9	88736443	9:88736443	T	C	0.7103	0.1953	0.0002761	++	0	NA	NA	NA	0.7103	0.1953	0.0002761	++?	0
6	169912559	6:169912559	A	G	-0.3393	0.0933	0.0002764	--	0	NA	NA	NA	-0.3393	0.0933	0.0002764	--?	0
12	87750779	12:87750779	T	G	0.2896	0.0796	0.0002767	++	0	NA	NA	NA	0.2896	0.0796	0.0002767	++?	0
6	169922663	6:169922663	A	C	-0.3385	0.0931	0.0002768	--	0	NA	NA	NA	-0.3385	0.0931	0.0002768	--?	0
4	57939877	4:57939877	T	C	-0.1823	0.0501	0.0002769	--	44	NA	NA	NA	-0.1823	0.0501	0.0002769	--?	44
6	169922743	6:169922743	T	C	-0.3385	0.0931	0.0002769	--	0	NA	NA	NA	-0.3385	0.0931	0.0002769	--?	0
12	87750663	12:87750663	T	G	-0.2895	0.0796	0.0002773	--	0	NA	NA	NA	-0.2895	0.0796	0.0002773	--?	0
3	194297481	3:194297481	T	G	0.2521	0.0753	0.0008062	++	0	0.12958	0.0702058	0.0653182	0.1866	0.0513	0.0002777	+++	8.7
7	103204766	7:103204766	A	G	0.2517	0.0692	0.0002777	++	0	NA	NA	NA	0.2517	0.0692	0.0002777	++?	0
9	4990876	9:4990876	C	G	0.5071	0.1395	0.0002782	++	0	NA	NA	NA	0.5071	0.1395	0.0002782	++?	0
6	169920003	6:169920003	T	C	0.3386	0.0932	0.0002785	++	0	NA	NA	NA	0.3386	0.0932	0.0002785	++?	0
6	169920914	6:169920914	T	C	0.3385	0.0931	0.0002786	++	0	NA	NA	NA	0.3385	0.0931	0.0002786	++?	0
6	169920985	6:169920985	T	C	0.3385	0.0931	0.0002787	++	0	NA	NA	NA	0.3385	0.0931	0.0002787	++?	0
5	132882183	5:132882183	T	C	-0.1653	0.0455	0.0002788	--	0	NA	NA	NA	-0.1653	0.0455	0.0002788	--?	0
5	110457940	5:110457940	A	T	0.7371	0.2028	0.0002791	++	0	NA	NA	NA	0.7371	0.2028	0.0002791	++?	0
9	88734746	9:88734746	T	C	-0.712	0.1959	0.0002792	--	0	NA	NA	NA	-0.712	0.1959	0.0002792	--?	0
8	109731315	8:109731315	A	G	-0.1643	0.0497	0.0009537	--	0	-0.0900911	0.0486838	0.0646214	-0.1264	0.0348	0.0002796	---	0
11	14128954	11:14128954	C	G	-0.1733	0.048	0.0003022	--	27.5	-0.0745917	0.0511505	0.145174	-0.1271	0.035	0.0002796	---	40.5
11	14128875	11:14128875	T	C	0.1731	0.0479	0.0003046	++	28.2	0.0745917	0.0511505	0.145174	0.1271	0.035	0.0002811	+++	40.6
1	118116817	1:118116817	A	G	-0.4416	0.1216	0.0002818	--	79.1	NA	NA	NA	-0.4416	0.1216	0.0002818	--?	79.1
8	79397190	8:79397190	T	C	0.2388	0.0561	2.104e-05	++	8.7	0.0494169	0.0562556	0.379983	0.1443	0.0397	0.0002821	+++	70.5
8	23203919	8:23203919	T	C	0.1637	0.0482	0.0006789	++	0	0.0837103	0.0482291	0.0830226	0.1237	0.0341	0.0002825	+++	0
2	35482670	2:35482670	T	G	-0.1713	0.0472	0.0002833	--	0	NA	NA	NA	-0.1713	0.0472	0.0002833	--?	0
8	23203885	8:23203885	A	G	0.1636	0.0482	0.0006835	++	0	0.0837103	0.0482291	0.0830226	0.1237	0.0341	0.0002841	+++	0
20	815901	20:815901	A	G	0.2366	0.0652	0.0002854	++	0	NA	NA	NA	0.2366	0.0652	0.0002854	++?	0
8	23204459	8:23204459	A	G	-0.163	0.0481	0.0006937	--	0	-0.0837103	0.0482291	0.0830226	-0.1235	0.034	0.0002856	---	0
8	23204255	8:23204255	T	C	-0.163	0.0481	0.000696	--	0	-0.0837103	0.0482291	0.0830226	-0.1235	0.034	0.0002865	---	0
15	94640671	15:94640671	T	C	-0.2373	0.0686	0.0005439	--	0	-0.115134	0.0691955	0.0965414	-0.1767	0.0487	0.0002866	---	0
8	23204461	8:23204461	A	G	0.1629	0.048	0.0006994	++	0	0.0837103	0.0482291	0.0830226	0.1234	0.034	0.0002873	+++	0
8	23204054	8:23204054	A	G	0.1631	0.0481	0.0006984	++	0	0.0837103	0.0482291	0.0830226	0.1235	0.0341	0.0002878	+++	0
8	23204067	8:23204067	T	C	0.1631	0.0481	0.0006993	++	0	0.0837103	0.0482291	0.0830226	0.1235	0.0341	0.000288	+++	0
6	169954215	6:169954215	A	T	-0.3382	0.0933	0.0002883	--	0	NA	NA	NA	-0.3382	0.0933	0.0002883	--?	0
8	23204355	8:23204355	A	G	0.1628	0.0481	0.0007035	++	0	0.0837103	0.0482291	0.0830226	0.1234	0.034	0.0002887	+++	0
8	23204183	8:23204183	C	G	-0.1629	0.0481	0.0007031	--	0	-0.0837103	0.0482291	0.0830226	-0.1234	0.034	0.0002888	---	0
6	169955206	6:169955206	A	G	0.3383	0.0933	0.0002889	++	0	NA	NA	NA	0.3383	0.0933	0.0002889	++?	0
8	114370406	8:114370406	T	G	-0.4109	0.0953	1.631e-05	--	0	-0.0798986	0.0929891	0.390485	-0.2413	0.0666	0.0002891	---	69
6	169954368	6:169954368	T	C	-0.3381	0.0933	0.0002893	--	0	NA	NA	NA	-0.3381	0.0933	0.0002893	--?	0
5	30421727	5:30421727	T	C	-0.4098	0.1131	0.0002896	--	0	NA	NA	NA	-0.4098	0.1131	0.0002896	--?	0
9	88736353	9:88736353	T	C	0.7094	0.1958	0.0002904	++	0	NA	NA	NA	0.7094	0.1958	0.0002904	++?	0
8	126424667	8:126424667	A	G	-0.7167	0.1978	0.0002908	--	17.1	NA	NA	NA	-0.7167	0.1978	0.0002908	--?	17.1
6	169957148	6:169957148	T	G	-0.3383	0.0934	0.000291	--	0	NA	NA	NA	-0.3383	0.0934	0.000291	--?	0
15	36714345	15:36714345	T	C	0.6224	0.1718	0.0002915	++	18.3	NA	NA	NA	0.6224	0.1718	0.0002915	++?	18.3
6	169956793	6:169956793	A	G	-0.3381	0.0933	0.0002919	--	0	NA	NA	NA	-0.3381	0.0933	0.0002919	--?	0
6	169957964	6:169957964	A	G	-0.3381	0.0933	0.0002929	--	0	NA	NA	NA	-0.3381	0.0933	0.0002929	--?	0
12	87754695	12:87754695	A	G	-0.2882	0.0796	0.0002936	--	0	NA	NA	NA	-0.2882	0.0796	0.0002936	--?	0
3	194300696	3:194300696	T	C	0.252	0.0756	0.0008552	++	0	0.129361	0.070148	0.0655516	0.1861	0.0514	0.0002946	+++	7.4
1	167980218	1:167980218	T	C	0.263	0.0727	0.0002947	++	0	NA	NA	NA	0.263	0.0727	0.0002947	++?	0
1	146608751	1:146608751	A	C	-0.235	0.0649	0.0002951	--	0	NA	NA	NA	-0.235	0.0649	0.0002951	--?	0
1	146608130	1:146608130	T	G	-0.235	0.0649	0.0002954	--	0	NA	NA	NA	-0.235	0.0649	0.0002954	--?	0
5	176050715	5:176050715	T	C	-0.2381	0.0557	1.943e-05	--	0	-0.045273	0.0578081	0.433776	-0.1452	0.0401	0.0002967	---	68
2	183768939	2:183768939	T	C	-0.1709	0.0472	0.000297	--	0	NA	NA	NA	-0.1709	0.0472	0.000297	--?	0
2	183767134	2:183767134	T	G	0.1741	0.0481	0.0002975	++	2.6	NA	NA	NA	0.1741	0.0481	0.0002975	++?	2.6
1	146610310	1:146610310	A	C	0.235	0.065	0.0002987	++	0	NA	NA	NA	0.235	0.065	0.0002987	++?	0
1	146608873	1:146608873	C	G	-0.235	0.065	0.0002994	--	0	NA	NA	NA	-0.235	0.065	0.0002994	--?	0
6	5785789	6:5785789	T	C	-0.2261	0.0625	0.0002997	--	0	NA	NA	NA	-0.2261	0.0625	0.0002997	--?	0
8	23203982	8:23203982	A	G	0.163	0.0483	0.0007307	++	0	0.0837103	0.0482291	0.0830226	0.1233	0.0341	0.0002999	+++	0
8	79354332	8:79354332	T	C	0.2409	0.0563	1.9e-05	++	0	0.0468813	0.0565842	0.407633	0.1443	0.0399	0.0003001	+++	70.2
8	23203986	8:23203986	T	G	0.1629	0.0483	0.0007342	++	0	0.0837103	0.0482291	0.0830226	0.1233	0.0341	0.0003009	+++	0
7	10476537	7:10476537	T	C	-0.1873	0.0534	0.0004473	--	0	-0.0859766	0.0542583	0.113475	-0.1375	0.038	0.0003014	---	0
6	169965803	6:169965803	T	C	-0.338	0.0935	0.0003016	--	0	NA	NA	NA	-0.338	0.0935	0.0003016	--?	0
6	169965273	6:169965273	A	G	-0.3379	0.0935	0.000302	--	0	NA	NA	NA	-0.3379	0.0935	0.000302	--?	0
14	60715584	14:60715584	T	C	-0.6086	0.1684	0.0003024	--	37.9	NA	NA	NA	-0.6086	0.1684	0.0003024	--?	37.9
4	183023753	4:183023753	A	G	-0.1738	0.0496	0.0004632	--	0	-0.0822684	0.0534244	0.123997	-0.1314	0.0364	0.0003026	---	0
8	52316397	8:52316397	C	G	0.6133	0.1698	0.0003043	++	81.8	NA	NA	NA	0.6133	0.1698	0.0003043	++?	81.8
16	88739988	16:88739988	T	G	0.1648	0.0482	0.0006286	++	0	0.0812156	0.0480064	0.0910976	0.1228	0.034	0.0003046	+++	5.6
7	151000779	7:151000779	T	C	-0.5726	0.1498	0.0001323	--	57.6	-0.19166	0.139204	0.168968	-0.3682	0.102	0.0003058	---	65.7
12	53783396	12:53783396	T	C	-0.2169	0.0601	0.0003061	--	0	NA	NA	NA	-0.2169	0.0601	0.0003061	--?	0
5	30439114	5:30439114	T	C	-0.4053	0.1123	0.000307	--	0	NA	NA	NA	-0.4053	0.1123	0.000307	--?	0
8	114199799	8:114199799	A	G	-0.3681	0.102	0.0003077	--	0	NA	NA	NA	-0.3681	0.102	0.0003077	--?	0
6	43343301	6:43343301	T	G	0.4492	0.1343	0.0008235	++	0	0.258306	0.15782	0.102101	0.369	0.1023	0.0003085	+++	0
3	44576475	3:44576475	A	G	-0.1617	0.0465	0.0005028	--	84	-0.0762431	0.0476774	0.110201	-0.1201	0.0333	0.0003091	---	74.6
3	44576543	3:44576543	T	C	0.1617	0.0465	0.0005032	++	84	0.0762431	0.0476774	0.110201	0.1201	0.0333	0.0003092	+++	74.6
3	44576441	3:44576441	T	C	-0.1616	0.0465	0.0005062	--	84	-0.0762431	0.0476774	0.110201	-0.12	0.0333	0.0003103	---	74.7
12	53785028	12:53785028	A	G	0.2166	0.0601	0.0003111	++	0	NA	NA	NA	0.2166	0.0601	0.0003111	++?	0
12	87757148	12:87757148	A	G	0.2867	0.0795	0.000312	++	0	NA	NA	NA	0.2867	0.0795	0.000312	++?	0
5	176052900	5:176052900	T	C	0.23	0.0566	4.814e-05	++	0	0.0578049	0.0579576	0.318903	0.146	0.0405	0.0003124	+++	61.2
7	10473526	7:10473526	T	C	0.186	0.0535	0.0005007	++	0	0.0871995	0.0545692	0.110464	0.1376	0.0382	0.0003128	+++	0
18	43426209	18:43426209	A	G	0.4964	0.1377	0.0003129	++	32.6	NA	NA	NA	0.4964	0.1377	0.0003129	++?	32.6
8	79368513	8:79368513	A	G	-0.2437	0.0564	1.566e-05	--	0	-0.0437542	0.0565625	0.439433	-0.144	0.0399	0.0003133	---	71.9
6	43266634	6:43266634	T	G	-0.4237	0.1279	0.000925	--	0	-0.258306	0.15782	0.102101	-0.3581	0.0994	0.0003136	---	0
8	79351819	8:79351819	T	C	-0.2399	0.0563	2.045e-05	--	0	-0.0468813	0.0565842	0.407633	-0.1439	0.0399	0.0003137	---	69.9
13	78533120	13:78533120	T	G	0.5283	0.1496	0.0004131	++	52.1	0.24885	0.177891	0.162251	0.4125	0.1145	0.0003143	+++	43.4
10	33920368	10:33920368	C	G	-0.2302	0.0547	2.59e-05	--	36.6	-0.0509933	0.051265	0.320196	-0.1348	0.0374	0.0003155	---	72.6
21	43439732	21:43439732	A	G	0.6742	0.1872	0.0003161	++	0	NA	NA	NA	0.6742	0.1872	0.0003161	++?	0
8	79366834	8:79366834	T	G	-0.2435	0.0564	1.595e-05	--	0	-0.0437542	0.0565625	0.439433	-0.1439	0.0399	0.0003166	---	71.7
9	98991108	9:98991108	T	C	-0.1736	0.0454	0.0001321	--	0	-0.057651	0.0434584	0.185043	-0.1131	0.0314	0.0003166	---	42.5
7	132202030	7:132202030	T	C	-0.6433	0.1878	0.0006134	--	0	-0.283815	0.153167	0.0642708	-0.4274	0.1187	0.0003169	---	17.7
12	53799895	12:53799895	A	G	0.2155	0.0599	0.0003171	++	0	NA	NA	NA	0.2155	0.0599	0.0003171	++?	0
8	79364896	8:79364896	T	C	-0.243	0.0564	1.619e-05	--	0	-0.0437542	0.0565625	0.439433	-0.1437	0.0399	0.0003177	---	71.5
6	5780523	6:5780523	T	G	-0.2281	0.0634	0.0003188	--	0	NA	NA	NA	-0.2281	0.0634	0.0003188	--?	0
12	87757684	12:87757684	T	G	-0.2862	0.0795	0.000319	--	0	NA	NA	NA	-0.2862	0.0795	0.000319	--?	0
12	117833954	12:117833954	C	G	-0.28	0.0778	0.0003194	--	0	NA	NA	NA	-0.28	0.0778	0.0003194	--?	0
5	30443110	5:30443110	A	G	0.4034	0.1121	0.0003201	++	0	NA	NA	NA	0.4034	0.1121	0.0003201	++?	0
12	17888604	12:17888604	T	C	0.2673	0.0743	0.0003201	++	0	NA	NA	NA	0.2673	0.0743	0.0003201	++?	0
12	53787953	12:53787953	T	C	0.216	0.06	0.0003203	++	0	NA	NA	NA	0.216	0.06	0.0003203	++?	0
6	28265547	6:28265547	A	G	0.2325	0.0646	0.0003205	++	0	NA	NA	NA	0.2325	0.0646	0.0003205	++?	0
8	83522651	8:83522651	A	G	0.1558	0.0437	0.0003616	++	15.8	0.0679476	0.046878	0.14762	0.115	0.032	0.0003212	+++	34.8
9	98990600	9:98990600	T	C	-0.1734	0.0454	0.000135	--	0	-0.057651	0.0434584	0.185043	-0.113	0.0314	0.0003215	---	42.3
12	53796998	12:53796998	A	G	-0.2155	0.0599	0.0003218	--	0	NA	NA	NA	-0.2155	0.0599	0.0003218	--?	0
5	124458237	5:124458237	A	T	-0.366	0.1018	0.0003226	--	0	NA	NA	NA	-0.366	0.1018	0.0003226	--?	0
4	7670269	4:7670269	C	G	-0.188	0.0524	0.0003351	--	60.8	-0.0785254	0.0524133	0.134494	-0.1333	0.0371	0.000324	---	57.7
5	151568426	5:151568426	T	C	-0.7937	0.2208	0.0003245	--	6.3	NA	NA	NA	-0.7937	0.2208	0.0003245	--?	6.3
15	43478797	15:43478797	A	G	-0.3202	0.0891	0.0003247	--	0	NA	NA	NA	-0.3202	0.0891	0.0003247	--?	0
6	27970541	6:27970541	T	C	0.234	0.0651	0.000325	++	0	NA	NA	NA	0.234	0.0651	0.000325	++?	0
12	53790296	12:53790296	T	G	0.2156	0.06	0.0003252	++	0	NA	NA	NA	0.2156	0.06	0.0003252	++?	0
12	53793653	12:53793653	C	G	0.2154	0.0599	0.0003258	++	0	NA	NA	NA	0.2154	0.0599	0.0003258	++?	0
7	138349944	7:138349944	T	C	0.6203	0.1726	0.0003264	++	24.5	NA	NA	NA	0.6203	0.1726	0.0003264	++?	24.5
12	53793314	12:53793314	A	C	-0.2154	0.0599	0.000327	--	0	NA	NA	NA	-0.2154	0.0599	0.000327	--?	0
7	138349959	7:138349959	T	G	-0.6204	0.1727	0.0003271	--	25	NA	NA	NA	-0.6204	0.1727	0.0003271	--?	25
8	83510812	8:83510812	A	T	0.2514	0.0738	0.0006522	++	46.7	0.123152	0.0735664	0.0945351	0.1871	0.0521	0.0003274	+++	41.1
8	129297464	8:129297464	T	C	0.1848	0.0494	0.0001829	++	0	0.0658773	0.0480494	0.170766	0.1237	0.0344	0.0003284	+++	34.8
16	72541076	16:72541076	A	G	-0.5841	0.1648	0.0003947	--	7.9	-0.259482	0.177922	0.145138	-0.4342	0.1209	0.0003298	---	30.5
16	73171203	16:73171203	A	G	0.6504	0.1812	0.0003301	-+	94.8	NA	NA	NA	0.6504	0.1812	0.0003301	-+?	94.8
3	29257483	3:29257483	T	G	-0.4721	0.1005	2.641e-06	--	0	-0.0399072	0.0995552	0.688639	-0.2539	0.0707	0.0003305	---	78.7
9	88745722	9:88745722	T	C	-0.6534	0.182	0.0003307	--	2.3	NA	NA	NA	-0.6534	0.182	0.0003307	--?	2.3
9	88747683	9:88747683	A	G	0.8174	0.2279	0.0003343	++	0	NA	NA	NA	0.8174	0.2279	0.0003343	++?	0
13	78295952	13:78295952	A	C	-0.3306	0.0868	0.0001399	--	77.7	-0.109717	0.0879145	0.212412	-0.2216	0.0618	0.000335	---	74
8	83477813	8:83477813	T	G	-0.1518	0.0456	0.000879	--	0	-0.081145	0.0472071	0.0860343	-0.1177	0.0328	0.0003353	---	2.1
5	176056117	5:176056117	T	G	0.2455	0.0577	2.076e-05	++	0	0.0446855	0.0601221	0.457561	0.1493	0.0416	0.0003355	+++	70.6
9	88746831	9:88746831	A	C	0.6532	0.1822	0.0003363	++	2.5	NA	NA	NA	0.6532	0.1822	0.0003363	++?	2.5
19	49376582	19:49376582	A	G	0.237	0.0661	0.0003369	++	0	NA	NA	NA	0.237	0.0661	0.0003369	++?	0
11	69512978	11:69512978	T	C	-0.2174	0.0607	0.0003371	--	0	NA	NA	NA	-0.2174	0.0607	0.0003371	--?	0
3	44570700	3:44570700	T	C	-0.1622	0.0464	0.00048	--	83.2	-0.0738898	0.0475345	0.120491	-0.1191	0.0332	0.0003387	---	74.1
22	47593592	22:47593592	T	C	0.4629	0.1292	0.0003402	++	0	NA	NA	NA	0.4629	0.1292	0.0003402	++?	0
11	14125485	11:14125485	T	G	-0.1674	0.0481	0.0004935	--	2.1	-0.0780645	0.051524	0.130158	-0.1259	0.0351	0.0003418	---	24
7	30866198	7:30866198	A	C	-0.7205	0.2012	0.000342	--	0	NA	NA	NA	-0.7205	0.2012	0.000342	--?	0
3	194293782	3:194293782	A	C	0.2514	0.0752	0.0008317	++	0	0.125617	0.0709533	0.0770558	0.1848	0.0516	0.0003422	+++	12.9
5	176056020	5:176056020	T	C	0.2445	0.0576	2.179e-05	++	0	0.0447503	0.0600904	0.456671	0.1489	0.0416	0.0003426	+++	70.1
1	198481371	1:198481371	T	C	-0.2126	0.0529	5.784e-05	--	31.1	-0.0542187	0.0547146	0.32203	-0.1361	0.038	0.0003431	---	65.4
1	198483242	1:198483242	A	G	-0.2126	0.0529	5.785e-05	--	31.1	-0.0542187	0.0547146	0.32203	-0.1361	0.038	0.0003431	---	65.4
1	198484209	1:198484209	T	C	-0.2126	0.0529	5.784e-05	--	31.1	-0.0542187	0.0547146	0.32203	-0.1361	0.038	0.0003431	---	65.4
1	198484407	1:198484407	A	G	-0.2126	0.0529	5.784e-05	--	31.1	-0.0542187	0.0547146	0.32203	-0.1361	0.038	0.0003431	---	65.4
1	198484784	1:198484784	A	G	0.2126	0.0529	5.786e-05	++	31.1	0.0542187	0.0547146	0.32203	0.1361	0.038	0.0003432	+++	65.4
1	198485274	1:198485274	A	G	-0.2127	0.0529	5.781e-05	--	31	-0.0542187	0.0547146	0.32203	-0.1361	0.038	0.0003432	---	65.4
10	82498734	10:82498734	A	G	0.1501	0.0452	0.0008983	++	0	0.0787608	0.045231	0.0820325	0.1144	0.032	0.000344	+++	0
19	48950880	19:48950880	T	C	-0.1603	0.0448	0.0003443	--	52.7	NA	NA	NA	-0.1603	0.0448	0.0003443	--?	52.7
6	169888833	6:169888833	A	G	-0.3344	0.0934	0.0003455	--	0	NA	NA	NA	-0.3344	0.0934	0.0003455	--?	0
8	122291930	8:122291930	T	C	-0.1889	0.0528	0.0003459	--	34.1	NA	NA	NA	-0.1889	0.0528	0.0003459	--?	34.1
13	78295914	13:78295914	A	G	0.3309	0.0868	0.0001385	++	77.8	0.108413	0.0875452	0.215958	0.2206	0.0616	0.0003464	+++	74.2
8	79363626	8:79363626	A	G	0.2413	0.0564	1.869e-05	++	0	0.0437542	0.0565625	0.439433	0.1428	0.0399	0.0003469	+++	71.2
19	55739340	19:55739340	A	G	0.2509	0.0585	1.805e-05	++	31.7	0.0476924	0.055783	0.392839	0.1444	0.0404	0.0003472	+++	74.3
18	43436221	18:43436221	T	C	0.495	0.1385	0.0003511	++	32.7	NA	NA	NA	0.495	0.1385	0.0003511	++?	32.7
2	120038195	2:120038195	A	G	0.3759	0.0936	5.937e-05	++	0	0.0982889	0.0912195	0.281597	0.2335	0.0653	0.0003516	+++	59.3
5	30454980	5:30454980	A	G	0.3985	0.1115	0.0003517	++	0	NA	NA	NA	0.3985	0.1115	0.0003517	++?	0
8	79369879	8:79369879	T	C	-0.24	0.0563	2.023e-05	--	0	-0.0450213	0.0558531	0.420454	-0.1417	0.0397	0.0003518	---	70.5
7	145659340	7:145659340	A	G	0.1821	0.055	0.0009301	++	78.8	0.0931098	0.05217	0.0746995	0.1353	0.0379	0.0003524	+++	67.2
16	84596934	16:84596934	C	G	-0.2105	0.063	0.0008351	--	0	-0.0997369	0.0542971	0.066616	-0.1469	0.0411	0.0003538	---	0
2	19956	2:19956	T	C	-0.5842	0.1556	0.0001735	--	74.7	-0.188791	0.109413	0.0848479	-0.3196	0.0895	0.0003554	---	75.8
6	27932762	6:27932762	A	C	0.2325	0.0651	0.0003554	++	0	NA	NA	NA	0.2325	0.0651	0.0003554	++?	0
9	138249969	9:138249969	A	G	-0.4217	0.1181	0.0003558	--	0	NA	NA	NA	-0.4217	0.1181	0.0003558	--?	0
6	27930636	6:27930636	A	G	0.2325	0.0651	0.0003569	++	0	NA	NA	NA	0.2325	0.0651	0.0003569	++?	0
5	30507675	5:30507675	A	G	-0.397	0.1112	0.0003571	--	0	NA	NA	NA	-0.397	0.1112	0.0003571	--?	0
1	167977751	1:167977751	C	G	0.2555	0.0716	0.0003576	++	0	NA	NA	NA	0.2555	0.0716	0.0003576	++?	0
19	51390434	19:51390434	A	G	-0.2424	0.0679	0.000358	--	0	NA	NA	NA	-0.2424	0.0679	0.000358	--?	0
19	51390508	19:51390508	A	G	-0.2423	0.0679	0.0003587	--	0	NA	NA	NA	-0.2423	0.0679	0.0003587	--?	0
1	198494473	1:198494473	T	C	-0.2594	0.0613	2.313e-05	--	73.4	-0.0464514	0.0648807	0.47424	-0.159	0.0446	0.0003591	---	78.8
8	79363625	8:79363625	T	C	-0.2409	0.0565	1.974e-05	--	0	-0.0437542	0.0565625	0.439433	-0.1425	0.04	0.0003607	---	71.1
14	99495065	14:99495065	A	T	0.2455	0.0666	0.0002277	++	0	0.0905714	0.0674444	0.1797	0.169	0.0474	0.000362	+++	25.2
9	133980770	9:133980770	A	G	-0.179	0.0458	9.489e-05	--	0	-0.0524291	0.0450677	0.245053	-0.1146	0.0321	0.0003627	---	48.4
7	97835078	7:97835078	T	G	-0.5316	0.1521	0.0004742	--	62.3	-0.229049	0.14162	0.106214	-0.3695	0.1037	0.0003636	---	58.1
8	114390566	8:114390566	A	G	-0.4211	0.0964	1.257e-05	--	0	-0.068385	0.0934694	0.464618	-0.2393	0.0671	0.0003637	---	72.1
6	5783258	6:5783258	C	G	0.2269	0.0636	0.0003641	++	0	NA	NA	NA	0.2269	0.0636	0.0003641	++?	0
7	145656466	7:145656466	C	G	0.1814	0.055	0.0009723	++	79	0.0931098	0.05217	0.0746995	0.1349	0.0379	0.0003642	+++	67.3
9	98997253	9:98997253	C	G	-0.172	0.0457	0.000167	--	0	-0.0581958	0.043507	0.181418	-0.1123	0.0315	0.0003649	---	39.7
7	138348186	7:138348186	C	G	0.6145	0.1724	0.000366	++	12.1	NA	NA	NA	0.6145	0.1724	0.000366	++?	12.1
7	97766869	7:97766869	A	C	0.5533	0.1557	0.0003807	++	56.4	0.223491	0.140053	0.110956	0.371	0.1041	0.0003673	+++	58.1
7	29018356	7:29018356	A	T	0.3334	0.0876	0.0001417	++	0	0.108075	0.0861009	0.209783	0.2188	0.0614	0.0003675	+++	43.4
12	126908797	12:126908797	A	C	0.1808	0.0508	0.0003682	++	0	NA	NA	NA	0.1808	0.0508	0.0003682	++?	0
11	93897393	11:93897393	T	C	0.6439	0.1537	2.799e-05	++	0	0.146303	0.128841	0.25651	0.3517	0.0987	0.000369	+++	71.6
5	66163408	5:66163408	A	C	-0.7044	0.1978	0.0003692	--	73.2	NA	NA	NA	-0.7044	0.1978	0.0003692	--?	73.2
4	27336330	4:27336330	A	G	-0.4226	0.1187	0.0003701	--	49.9	NA	NA	NA	-0.4226	0.1187	0.0003701	--?	49.9
6	5784068	6:5784068	T	C	-0.2248	0.0631	0.0003705	--	0	NA	NA	NA	-0.2248	0.0631	0.0003705	--?	0
12	64970096	12:64970096	A	C	0.1606	0.0451	0.0003705	++	63.9	NA	NA	NA	0.1606	0.0451	0.0003705	++?	63.9
5	30455651	5:30455651	T	C	0.3964	0.1113	0.0003706	++	0	NA	NA	NA	0.3964	0.1113	0.0003706	++?	0
12	108935557	12:108935557	A	G	-0.2037	0.0572	0.0003707	--	0	NA	NA	NA	-0.2037	0.0572	0.0003707	--?	0
4	27336272	4:27336272	T	C	-0.4226	0.1187	0.000371	--	49.9	NA	NA	NA	-0.4226	0.1187	0.000371	--?	49.9
8	23203075	8:23203075	C	G	-0.1602	0.0482	0.0008882	--	0	-0.0825201	0.0482956	0.0879216	-0.1214	0.0341	0.0003717	---	0
18	43432358	18:43432358	A	C	0.4937	0.1387	0.0003718	++	34.7	NA	NA	NA	0.4937	0.1387	0.0003718	++?	34.7
19	51391656	19:51391656	T	C	0.2408	0.0677	0.0003723	++	0	NA	NA	NA	0.2408	0.0677	0.0003723	++?	0
10	33917752	10:33917752	T	C	0.2267	0.0546	3.319e-05	++	32.4	0.0503216	0.0512492	0.326459	0.1329	0.0374	0.0003763	+++	71.5
7	103202802	7:103202802	T	C	0.2442	0.0687	0.0003782	++	0	NA	NA	NA	0.2442	0.0687	0.0003782	++?	0
3	44574481	3:44574481	T	G	-0.1574	0.0457	0.0005734	--	81.6	-0.0732183	0.0470426	0.12002	-0.1165	0.0328	0.0003785	---	71.7
4	83312849	4:83312849	A	G	-0.2457	0.0691	0.0003787	--	35	NA	NA	NA	-0.2457	0.0691	0.0003787	--?	35
22	39997524	22:39997524	C	G	-0.5686	0.141	5.509e-05	--	0	-0.142237	0.136651	0.298261	-0.3488	0.0981	0.0003791	---	58.2
1	167131701	1:167131701	T	C	0.2893	0.0788	0.0002403	++	0	0.106047	0.0769924	0.168802	0.1956	0.0551	0.0003825	+++	30.8
8	79358018	8:79358018	T	C	0.2415	0.0564	1.829e-05	++	0	0.0410694	0.0568478	0.470241	0.1421	0.04	0.0003829	+++	71.8
7	10475866	7:10475866	A	C	-0.1806	0.0536	0.0007503	--	0	-0.0893278	0.0545987	0.102234	-0.1358	0.0382	0.0003831	---	0
9	88742471	9:88742471	T	C	0.6762	0.1904	0.0003834	++	0	NA	NA	NA	0.6762	0.1904	0.0003834	++?	0
8	83524691	8:83524691	A	G	-0.1557	0.0437	0.0003638	--	15	-0.0649265	0.0471395	0.168814	-0.1138	0.032	0.0003836	---	36.9
9	88741363	9:88741363	A	G	-0.6763	0.1905	0.0003842	--	0	NA	NA	NA	-0.6763	0.1905	0.0003842	--?	0
9	134538963	9:134538963	A	G	0.2969	0.0858	0.000535	++	0	0.134684	0.0874603	0.123985	0.2174	0.0612	0.0003844	+++	8.8
9	88741453	9:88741453	C	G	0.6763	0.1905	0.0003845	++	0	NA	NA	NA	0.6763	0.1905	0.0003845	++?	0
8	6396986	8:6396986	T	G	0.1708	0.0481	0.000385	++	24.9	NA	NA	NA	0.1708	0.0481	0.000385	++?	24.9
9	134540853	9:134540853	T	C	0.2971	0.0858	0.0005364	++	0	0.134684	0.0874603	0.123985	0.2174	0.0613	0.000386	+++	8.8
8	6396998	8:6396998	C	G	0.1709	0.0482	0.0003862	++	25.1	NA	NA	NA	0.1709	0.0482	0.0003862	++?	25.1
8	83530502	8:83530502	T	C	0.1551	0.0437	0.0003847	++	13.4	0.0654362	0.0468172	0.162609	0.1134	0.0319	0.0003862	+++	35.8
8	83531397	8:83531397	A	G	0.155	0.0437	0.0003877	++	13.2	0.0654362	0.0468172	0.162609	0.1133	0.0319	0.0003884	+++	35.7
9	88738856	9:88738856	T	C	-0.676	0.1906	0.0003894	--	0	NA	NA	NA	-0.676	0.1906	0.0003894	--?	0
9	88739455	9:88739455	A	G	-0.6759	0.1905	0.0003895	--	0	NA	NA	NA	-0.6759	0.1905	0.0003895	--?	0
5	110475535	5:110475535	A	G	-0.7499	0.2115	0.000391	--	0	NA	NA	NA	-0.7499	0.2115	0.000391	--?	0
8	84515065	8:84515065	T	C	-0.4704	0.1245	0.0001573	--	0	-0.153751	0.11902	0.196812	-0.305	0.086	0.0003917	---	48.2
9	88740768	9:88740768	A	C	0.6761	0.1907	0.0003925	++	0	NA	NA	NA	0.6761	0.1907	0.0003925	++?	0
17	13331902	17:13331902	C	G	0.6293	0.1653	0.0001406	++	0	0.199905	0.152879	0.191401	0.3979	0.1122	0.0003925	+++	48.3
8	83534246	8:83534246	T	C	0.1548	0.0437	0.0003964	++	12.5	0.0655552	0.0469224	0.162788	0.1133	0.032	0.0003932	+++	35.1
8	6397430	8:6397430	A	T	-0.1721	0.0485	0.0003934	--	61.6	NA	NA	NA	-0.1721	0.0485	0.0003934	--?	61.6
12	97793601	12:97793601	A	G	0.1884	0.0531	0.0003936	++	7.7	NA	NA	NA	0.1884	0.0531	0.0003936	++?	7.7
5	8465774	5:8465774	T	G	0.322	0.0846	0.00014	++	0	0.101983	0.0824438	0.216467	0.2092	0.059	0.0003937	+++	42.4
1	198454131	1:198454131	T	C	-0.1888	0.0533	0.0003943	--	57.7	NA	NA	NA	-0.1888	0.0533	0.0003943	--?	57.7
9	134531270	9:134531270	A	G	0.2945	0.0854	0.0005633	++	0	0.134684	0.0874603	0.123985	0.2165	0.0611	0.0003951	+++	8
1	54786648	1:54786648	T	C	0.3617	0.0899	5.732e-05	++	0	0.0892245	0.0889511	0.316142	0.224	0.0632	0.0003953	+++	61.1
7	156823953	7:156823953	A	G	-0.2201	0.0621	0.0003957	--	29.4	NA	NA	NA	-0.2201	0.0621	0.0003957	--?	29.4
8	83528051	8:83528051	A	T	0.1553	0.0437	0.0003776	++	14.1	0.064807	0.0470322	0.168628	0.1134	0.032	0.000396	+++	36.5
9	99190639	9:99190639	A	G	-0.554	0.1564	0.0003961	+-	90.9	NA	NA	NA	-0.554	0.1564	0.0003961	+-?	90.9
8	2208349	8:2208349	T	C	0.445	0.1256	0.0003971	++	0	NA	NA	NA	0.445	0.1256	0.0003971	++?	0
5	176045010	5:176045010	A	G	0.2441	0.0576	2.244e-05	++	17.3	0.0421961	0.0596971	0.479882	0.1468	0.0414	0.0003977	+++	72
8	74101684	8:74101684	A	G	0.8474	0.2393	0.0003979	++	74.9	NA	NA	NA	0.8474	0.2393	0.0003979	++?	74.9
9	134545448	9:134545448	T	C	-0.297	0.0861	0.0005579	--	0	-0.134684	0.0874603	0.123985	-0.2172	0.0613	0.0004	---	8.6
22	43975779	22:43975779	T	C	0.3286	0.0928	0.0004	++	47.6	NA	NA	NA	0.3286	0.0928	0.0004	++?	47.6
5	132873475	5:132873475	A	T	0.163	0.046	0.0004005	++	0	NA	NA	NA	0.163	0.046	0.0004005	++?	0
8	79358951	8:79358951	T	C	-0.241	0.0564	1.955e-05	--	0	-0.0410694	0.0568478	0.470241	-0.1418	0.04	0.0004011	---	71.7
5	30472751	5:30472751	C	G	-0.3911	0.1105	0.0004031	--	0	NA	NA	NA	-0.3911	0.1105	0.0004031	--?	0
1	167112807	1:167112807	T	C	-0.2972	0.0785	0.000154	--	0	-0.0955641	0.0790933	0.227326	-0.1971	0.0557	0.000405	---	39.8
8	33788992	8:33788992	A	T	0.6195	0.1751	0.0004051	++	0	NA	NA	NA	0.6195	0.1751	0.0004051	++?	0
8	16716488	8:16716488	C	G	0.3311	0.0939	0.0004219	++	36.4	0.139785	0.0967212	0.148801	0.2383	0.0674	0.0004055	+++	44.2
7	147885534	7:147885534	T	C	-0.2394	0.0565	2.27e-05	--	0	-0.0449025	0.0547133	0.41208	-0.139	0.0393	0.0004056	---	71.5
12	64971147	12:64971147	A	G	0.1592	0.045	0.0004056	++	62	NA	NA	NA	0.1592	0.045	0.0004056	++?	62
16	82027399	16:82027399	A	G	-0.6848	0.1936	0.0004058	--	4	NA	NA	NA	-0.6848	0.1936	0.0004058	--?	4
8	126421245	8:126421245	A	C	0.4526	0.0941	1.51e-06	++	0	-0.0436148	0.118396	0.712692	0.2605	0.0737	0.0004059	++-	81.6
6	169946497	6:169946497	A	T	0.3191	0.0902	0.000406	++	0	NA	NA	NA	0.3191	0.0902	0.000406	++?	0
6	150815520	6:150815520	T	C	-0.6264	0.1545	5.038e-05	--	48.1	-0.13904	0.165336	0.400638	-0.3992	0.1129	0.0004063	---	69.5
10	88498305	10:88498305	T	G	0.4318	0.1112	0.0001036	++	57.2	0.125051	0.108614	0.249954	0.2748	0.0777	0.0004064	+++	67.9
3	44568323	3:44568323	T	C	-0.162	0.0465	0.0004875	--	83.3	-0.070827	0.0476355	0.137465	-0.1176	0.0333	0.0004078	---	74.6
9	134547718	9:134547718	T	G	-0.2968	0.0862	0.0005719	--	0	-0.134684	0.0874603	0.123985	-0.217	0.0614	0.0004085	---	8.6
16	82027438	16:82027438	A	G	-0.6842	0.1936	0.0004085	--	4	NA	NA	NA	-0.6842	0.1936	0.0004085	--?	4
1	169032153	1:169032153	A	T	0.6412	0.185	0.0005262	++	7.7	0.269336	0.162297	0.0974191	0.4311	0.122	0.0004091	+++	40.6
6	169930402	6:169930402	T	C	-0.317	0.0897	0.0004095	--	0	NA	NA	NA	-0.317	0.0897	0.0004095	--?	0
3	194292967	3:194292967	C	G	-0.2551	0.0753	0.0007009	--	0	-0.118176	0.071416	0.0983842	-0.183	0.0518	0.0004105	---	24.7
5	30476656	5:30476656	A	G	-0.39	0.1104	0.0004106	--	0	NA	NA	NA	-0.39	0.1104	0.0004106	--?	0
7	77717768	7:77717768	A	G	-0.5438	0.1458	0.0001928	--	66.4	-0.184614	0.161471	0.253259	-0.3824	0.1082	0.0004107	---	64.9
11	75962247	11:75962247	A	G	0.1854	0.0525	0.0004112	++	52.1	NA	NA	NA	0.1854	0.0525	0.0004112	++?	52.1
12	64971764	12:64971764	T	C	0.1585	0.0449	0.0004117	++	60.7	NA	NA	NA	0.1585	0.0449	0.0004117	++?	60.7
3	44564825	3:44564825	A	G	-0.1619	0.0465	0.0004941	--	83.3	-0.070827	0.0476355	0.137465	-0.1175	0.0333	0.0004121	---	74.6
11	121228830	11:121228830	A	C	0.3924	0.1071	0.000248	++	0	0.143551	0.115726	0.215193	0.2776	0.0786	0.0004125	+++	21.3
16	72496225	16:72496225	T	G	-0.5292	0.1555	0.0006687	--	0	-0.258192	0.171313	0.132188	-0.4067	0.1152	0.0004126	---	0
6	169925920	6:169925920	T	C	-0.3173	0.0898	0.0004132	--	0	NA	NA	NA	-0.3173	0.0898	0.0004132	--?	0
8	83536274	8:83536274	A	C	-0.1546	0.0437	0.0004036	--	11.8	-0.0649265	0.0471395	0.168814	-0.1132	0.032	0.0004144	---	35.1
8	83544125	8:83544125	A	T	-0.1538	0.0437	0.0004327	--	9.2	-0.0658822	0.0471865	0.163056	-0.1132	0.0321	0.0004144	---	32.7
7	145670723	7:145670723	T	C	0.2045	0.0548	0.0001908	++	78.5	0.0690111	0.0519847	0.18473	0.1332	0.0377	0.0004145	+++	74.6
1	167111350	1:167111350	T	C	-0.296	0.0784	0.0001606	--	0	-0.0955641	0.0790933	0.227326	-0.1966	0.0557	0.0004146	---	38.9
8	16717039	8:16717039	A	G	-0.3311	0.0941	0.0004328	--	36	-0.139785	0.0967212	0.148801	-0.2381	0.0674	0.000415	---	44
1	54773650	1:54773650	T	C	0.4265	0.0968	1.049e-05	++	0	0.0665937	0.0886126	0.452574	0.2307	0.0654	0.0004154	+++	73.6
1	167112321	1:167112321	T	G	-0.2963	0.0785	0.0001605	--	0	-0.0955641	0.0790933	0.227326	-0.1967	0.0557	0.0004156	---	39.2
6	169933533	6:169933533	T	C	-0.3169	0.0898	0.0004166	--	0	NA	NA	NA	-0.3169	0.0898	0.0004166	--?	0
8	16716564	8:16716564	T	G	0.3304	0.094	0.0004376	++	37	0.139785	0.0967212	0.148801	0.2379	0.0674	0.000417	+++	44.2
6	27895504	6:27895504	A	G	0.2266	0.0642	0.0004176	++	1.4	NA	NA	NA	0.2266	0.0642	0.0004176	++?	1.4
7	156832649	7:156832649	A	T	0.2374	0.0673	0.0004214	++	0	NA	NA	NA	0.2374	0.0673	0.0004214	++?	0
5	124226234	5:124226234	A	G	-0.4043	0.1146	0.0004216	--	0	NA	NA	NA	-0.4043	0.1146	0.0004216	--?	0
6	169902535	6:169902535	T	G	-0.3188	0.0904	0.0004221	--	0	NA	NA	NA	-0.3188	0.0904	0.0004221	--?	0
1	167112675	1:167112675	T	C	-0.2964	0.0786	0.0001633	--	0	-0.0955641	0.0790933	0.227326	-0.1966	0.0558	0.0004229	---	39.2
6	169916566	6:169916566	C	G	0.3175	0.0901	0.0004247	++	0	NA	NA	NA	0.3175	0.0901	0.0004247	++?	0
6	169924119	6:169924119	T	C	-0.3168	0.0899	0.0004249	--	0	NA	NA	NA	-0.3168	0.0899	0.0004249	--?	0
18	8352426	18:8352426	A	C	0.153	0.0462	0.0009213	++	0	0.0767921	0.0458253	0.0941936	0.1146	0.0325	0.0004255	+++	0
1	198538261	1:198538261	C	G	-0.2515	0.0737	0.0006434	--	86.9	-0.113825	0.0709077	0.108851	-0.18	0.0511	0.0004268	---	78.8
1	167112118	1:167112118	C	G	0.2954	0.0785	0.0001676	++	0	0.0955641	0.0790933	0.227326	0.1962	0.0557	0.0004275	+++	38.6
20	32872259	20:32872259	T	C	-0.6367	0.1808	0.0004276	--	0	NA	NA	NA	-0.6367	0.1808	0.0004276	--?	0
8	129286449	8:129286449	T	C	-0.1712	0.047	0.0002656	--	0	-0.0627893	0.0477075	0.188524	-0.1179	0.0335	0.000428	---	27.3
18	8352457	18:8352457	T	C	-0.1528	0.0462	0.0009309	--	0	-0.0767921	0.0458253	0.0941936	-0.1145	0.0325	0.0004286	---	0
7	156832280	7:156832280	C	G	-0.2371	0.0673	0.0004287	--	0	NA	NA	NA	-0.2371	0.0673	0.0004287	--?	0
10	88722122	10:88722122	A	T	0.2204	0.0566	9.79e-05	++	0	0.0613553	0.0563996	0.276996	0.1406	0.0399	0.0004299	+++	50
8	93351370	8:93351370	T	C	0.4935	0.1367	0.0003072	++	0	0.180416	0.116347	0.121396	0.3119	0.0886	0.0004316	+++	36.1
1	167110432	1:167110432	T	C	0.2937	0.0783	0.0001767	++	0	0.0960367	0.0793344	0.226449	0.1962	0.0557	0.0004327	+++	37.3
2	183947962	2:183947962	T	C	0.1648	0.0468	0.0004344	++	0	NA	NA	NA	0.1648	0.0468	0.0004344	++?	0
9	98987401	9:98987401	T	C	0.1691	0.0456	0.0002095	++	0	0.057651	0.0434584	0.185043	0.1107	0.0315	0.0004355	+++	37.1
7	145652514	7:145652514	A	G	-0.1814	0.055	0.0009778	--	79	-0.089806	0.052187	0.0856821	-0.1332	0.0379	0.0004358	---	67.9
8	79349680	8:79349680	T	C	0.237	0.0562	2.439e-05	++	0	0.0421964	0.0562886	0.453699	0.1398	0.0398	0.0004362	+++	69.5
15	82246303	15:82246303	A	G	0.2375	0.0617	0.0001184	++	31.1	0.0691746	0.0624856	0.26862	0.1544	0.0439	0.0004362	+++	61
12	53801461	12:53801461	A	C	-0.211	0.06	0.0004373	--	0	NA	NA	NA	-0.211	0.06	0.0004373	--?	0
8	5395821	8:5395821	T	C	0.3385	0.0931	0.0002766	++	0	0.121446	0.0815149	0.136672	0.2157	0.0613	0.0004376	+++	35.5
11	14097760	11:14097760	T	C	0.1779	0.0533	0.0008497	++	0	0.0865159	0.052371	0.0989482	0.1314	0.0374	0.0004381	+++	0
1	168562141	1:168562141	A	C	0.674	0.1917	0.0004382	++	0	NA	NA	NA	0.674	0.1917	0.0004382	++?	0
13	110784037	13:110784037	A	C	0.4858	0.1457	0.0008533	++	0	0.243387	0.151981	0.109693	0.3697	0.1052	0.0004386	+++	0
1	103403636	1:103403636	A	T	-0.2487	0.0708	0.0004387	--	0	NA	NA	NA	-0.2487	0.0708	0.0004387	--?	0
1	103403563	1:103403563	T	C	-0.2487	0.0707	0.0004391	--	0	NA	NA	NA	-0.2487	0.0707	0.0004391	--?	0
6	5784351	6:5784351	A	G	0.2216	0.063	0.0004399	++	0	NA	NA	NA	0.2216	0.063	0.0004399	++?	0
21	16431762	21:16431762	T	G	0.182	0.0538	0.0007264	++	0	0.0837825	0.0511676	0.101955	0.1304	0.0371	0.00044	+++	0
1	103404107	1:103404107	A	G	-0.2486	0.0708	0.0004413	--	0	NA	NA	NA	-0.2486	0.0708	0.0004413	--?	0
9	134559741	9:134559741	A	G	0.2964	0.0866	0.0006246	++	0	0.134684	0.0874603	0.123985	0.2163	0.0616	0.0004416	+++	7.2
13	78172074	13:78172074	T	C	-0.6269	0.1556	5.583e-05	--	67.5	-0.150828	0.146655	0.304061	-0.3748	0.1067	0.0004438	---	75.1
8	16715435	8:16715435	T	G	-0.3289	0.0941	0.0004747	--	32.9	-0.139785	0.0967212	0.148801	-0.2369	0.0674	0.0004439	---	42.1
5	30498111	5:30498111	C	G	-0.3842	0.1094	0.000445	--	0	NA	NA	NA	-0.3842	0.1094	0.000445	--?	0
6	169950105	6:169950105	T	C	0.3162	0.0901	0.0004458	++	0	NA	NA	NA	0.3162	0.0901	0.0004458	++?	0
1	167109645	1:167109645	A	C	-0.2937	0.0784	0.0001795	--	0	-0.0955641	0.0790933	0.227326	-0.1955	0.0557	0.0004459	---	37.7
15	98499524	15:98499524	T	G	0.2133	0.0608	0.0004462	++	0	NA	NA	NA	0.2133	0.0608	0.0004462	++?	0
10	132939307	10:132939307	T	C	-0.2923	0.0833	0.0004466	--	0	NA	NA	NA	-0.2923	0.0833	0.0004466	--?	0
5	8490305	5:8490305	A	C	-0.4106	0.1088	0.0001607	--	0	-0.129886	0.1047	0.215148	-0.2649	0.0754	0.0004468	---	43.9
1	167121598	1:167121598	T	C	0.2826	0.0772	0.000251	++	0	0.100548	0.0767729	0.190697	0.1911	0.0544	0.0004471	+++	32
6	137738515	6:137738515	T	G	0.5616	0.16	0.0004475	++	8.5	NA	NA	NA	0.5616	0.16	0.0004475	++?	8.5
8	122295610	8:122295610	T	C	-0.187	0.0533	0.0004475	--	14.4	NA	NA	NA	-0.187	0.0533	0.0004475	--?	14.4
8	79391671	8:79391671	C	G	-0.2361	0.056	2.472e-05	--	0	-0.0422149	0.0556008	0.447937	-0.1385	0.0395	0.0004475	---	71
7	10469978	7:10469978	T	C	-0.1813	0.0533	0.0006709	--	0	-0.0838079	0.0540626	0.121507	-0.1333	0.038	0.0004478	---	0
1	167108546	1:167108546	T	C	-0.2935	0.0784	0.000181	--	0	-0.0955641	0.0790933	0.227326	-0.1954	0.0557	0.0004482	---	37.6
10	132939259	10:132939259	T	G	0.2923	0.0833	0.0004491	++	0	NA	NA	NA	0.2923	0.0833	0.0004491	++?	0
9	134561197	9:134561197	T	C	0.2961	0.0867	0.0006393	++	0	0.134684	0.0874603	0.123985	0.2161	0.0616	0.0004501	+++	6.7
1	167121548	1:167121548	T	G	-0.2823	0.0772	0.0002542	--	0	-0.100548	0.0767729	0.190697	-0.191	0.0544	0.000451	---	31.9
2	129768869	2:129768869	C	G	-0.2	0.057	0.0004525	--	0	NA	NA	NA	-0.2	0.057	0.0004525	--?	0
3	44574184	3:44574184	A	G	-0.1619	0.0465	0.0004965	--	83.9	-0.0691565	0.0475696	0.146413	-0.1166	0.0332	0.0004531	---	75.5
18	57879627	18:57879627	T	C	0.3407	0.0975	0.0004761	++	0	0.140066	0.0918696	0.127766	0.2344	0.0669	0.0004557	+++	10.8
12	126908667	12:126908667	A	C	0.1773	0.0506	0.0004567	++	0	NA	NA	NA	0.1773	0.0506	0.0004567	++?	0
3	13845567	3:13845567	T	G	0.1781	0.0508	0.0004569	++	0	NA	NA	NA	0.1781	0.0508	0.0004569	++?	0
12	126908684	12:126908684	T	C	-0.1773	0.0506	0.0004577	--	0	NA	NA	NA	-0.1773	0.0506	0.0004577	--?	0
3	44568820	3:44568820	A	G	-0.1621	0.0465	0.0004837	--	83.3	-0.0685822	0.0475454	0.149583	-0.1164	0.0332	0.0004581	---	74.9
7	103199719	7:103199719	A	G	0.2424	0.0692	0.0004586	++	0	NA	NA	NA	0.2424	0.0692	0.0004586	++?	0
17	13327202	17:13327202	T	G	0.5981	0.163	0.0002433	++	0	0.207893	0.150889	0.168671	0.388	0.1107	0.0004589	+++	41.4
14	32882741	14:32882741	A	G	0.1962	0.0587	0.0008294	++	0	0.0947166	0.0589037	0.108249	0.1456	0.0416	0.0004601	+++	9.4
22	25286188	22:25286188	C	G	-0.2917	0.0833	0.0004601	--	0	NA	NA	NA	-0.2917	0.0833	0.0004601	--?	0
14	32882641	14:32882641	A	G	-0.1962	0.0587	0.0008298	--	0	-0.0947166	0.0589037	0.108249	-0.1456	0.0416	0.0004602	---	9.3
10	82497467	10:82497467	A	G	-0.1587	0.0453	0.000461	--	47.2	NA	NA	NA	-0.1587	0.0453	0.000461	--?	47.2
12	126908838	12:126908838	A	G	0.1773	0.0506	0.0004612	++	0	NA	NA	NA	0.1773	0.0506	0.0004612	++?	0
2	129770251	2:129770251	T	C	0.1994	0.057	0.0004644	++	0	NA	NA	NA	0.1994	0.057	0.0004644	++?	0
12	126909112	12:126909112	A	G	-0.1771	0.0506	0.0004644	--	0	NA	NA	NA	-0.1771	0.0506	0.0004644	--?	0
8	118439295	8:118439295	T	C	0.1671	0.0477	0.000465	++	0	NA	NA	NA	0.1671	0.0477	0.000465	++?	0
6	29879655	6:29879655	T	C	0.1763	0.0504	0.0004651	++	32	NA	NA	NA	0.1763	0.0504	0.0004651	++?	32
22	47593680	22:47593680	T	C	-0.4547	0.1299	0.0004652	--	0	NA	NA	NA	-0.4547	0.1299	0.0004652	--?	0
9	88741540	9:88741540	A	G	0.6687	0.1911	0.0004655	++	0	NA	NA	NA	0.6687	0.1911	0.0004655	++?	0
12	126909745	12:126909745	A	C	0.1771	0.0506	0.0004655	++	0	NA	NA	NA	0.1771	0.0506	0.0004655	++?	0
22	47593078	22:47593078	A	G	-0.4547	0.1299	0.0004655	--	0	NA	NA	NA	-0.4547	0.1299	0.0004655	--?	0
8	17457429	8:17457429	A	G	0.5167	0.1477	0.0004665	++	0	NA	NA	NA	0.5167	0.1477	0.0004665	++?	0
12	126909333	12:126909333	T	G	-0.177	0.0506	0.0004665	--	0	NA	NA	NA	-0.177	0.0506	0.0004665	--?	0
12	21734637	12:21734637	T	C	-0.1611	0.046	0.0004672	--	69.4	NA	NA	NA	-0.1611	0.046	0.0004672	--?	69.4
13	78296042	13:78296042	A	G	0.3307	0.0868	0.0001399	++	77.7	0.0986224	0.0882139	0.263921	0.2165	0.0619	0.0004683	+++	75
8	118439654	8:118439654	T	G	-0.1671	0.0478	0.0004696	--	0	NA	NA	NA	-0.1671	0.0478	0.0004696	--?	0
9	134565116	9:134565116	A	G	0.2953	0.0869	0.0006742	++	0	0.134684	0.0874603	0.123985	0.2156	0.0616	0.0004697	+++	5.5
7	18694680	7:18694680	T	C	0.3654	0.099	0.0002243	++	0	0.124429	0.101283	0.219626	0.2476	0.0708	0.0004699	+++	38.4
6	125613054	6:125613054	T	C	0.6996	0.1521	4.206e-06	++	0	0.0493679	0.153742	0.748216	0.3781	0.1081	0.0004705	+++	79.7
8	142196911	8:142196911	T	C	0.7735	0.2212	0.0004706	++	0	NA	NA	NA	0.7735	0.2212	0.0004706	++?	0
8	126416916	8:126416916	A	G	-0.3512	0.0863	4.708e-05	--	0	-0.0591527	0.104245	0.570581	-0.2324	0.0665	0.000471	---	58.6
1	198536392	1:198536392	T	C	0.2478	0.0735	0.0007516	++	87.2	0.113825	0.0709077	0.108851	0.1784	0.051	0.0004742	+++	79.1
11	75960894	11:75960894	T	C	-0.196	0.0561	0.0004746	--	24.2	NA	NA	NA	-0.196	0.0561	0.0004746	--?	24.2
22	47593413	22:47593413	A	G	0.4518	0.1293	0.0004755	++	0	NA	NA	NA	0.4518	0.1293	0.0004755	++?	0
18	43456075	18:43456075	T	C	-0.4767	0.1364	0.0004757	--	0	NA	NA	NA	-0.4767	0.1364	0.0004757	--?	0
12	76187595	12:76187595	T	G	0.1823	0.0464	8.51e-05	++	0	0.0474877	0.0450949	0.292645	0.113	0.0323	0.0004758	+++	60
18	70246073	18:70246073	A	G	-0.7453	0.2133	0.0004759	--	0	NA	NA	NA	-0.7453	0.2133	0.0004759	--?	0
8	126417189	8:126417189	T	C	0.4537	0.095	1.797e-06	++	0	-0.0436148	0.118396	0.712692	0.2589	0.0741	0.0004766	++-	81.4
2	34767015	2:34767015	A	G	0.6429	0.184	0.000477	++	81.6	NA	NA	NA	0.6429	0.184	0.000477	++?	81.6
1	198458540	1:198458540	A	C	-0.1861	0.0533	0.0004774	--	58.7	NA	NA	NA	-0.1861	0.0533	0.0004774	--?	58.7
19	49310765	19:49310765	T	C	0.2363	0.0544	1.415e-05	++	70.1	0.033521	0.0536814	0.532522	0.1335	0.0382	0.0004777	+++	80.7
8	83556904	8:83556904	A	T	-0.1477	0.0439	0.0007642	--	0	-0.070943	0.0468317	0.130222	-0.1118	0.032	0.0004806	---	13.5
21	16432295	21:16432295	A	T	0.1832	0.0538	0.0006668	++	0	0.0809553	0.0511701	0.114044	0.1295	0.0371	0.0004813	+++	6.6
22	47589697	22:47589697	T	C	0.452	0.1295	0.0004823	++	0	NA	NA	NA	0.452	0.1295	0.0004823	++?	0
15	43524420	15:43524420	A	G	0.3602	0.1032	0.0004829	++	0	NA	NA	NA	0.3602	0.1032	0.0004829	++?	0
6	149084035	6:149084035	A	C	-0.2551	0.0724	0.0004276	--	0	-0.102202	0.072529	0.159205	-0.1788	0.0512	0.0004861	---	10.5
12	76197940	12:76197940	A	G	-0.183	0.0476	0.0001206	--	0	-0.0523251	0.0454636	0.250123	-0.1147	0.0329	0.0004868	---	54.6
19	48952540	19:48952540	A	G	-0.265	0.076	0.0004875	--	74.3	NA	NA	NA	-0.265	0.076	0.0004875	--?	74.3
8	74998364	8:74998364	T	C	0.5584	0.1601	0.0004877	++	68	NA	NA	NA	0.5584	0.1601	0.0004877	++?	68
19	2494986	19:2494986	A	G	0.2571	0.0769	0.0008309	++	0	0.11921	0.0727141	0.101534	0.1843	0.0528	0.0004877	+++	0
2	183957338	2:183957338	T	C	0.1634	0.0469	0.0004885	++	0	NA	NA	NA	0.1634	0.0469	0.0004885	++?	0
2	183957935	2:183957935	A	G	0.1634	0.0469	0.0004891	++	0	NA	NA	NA	0.1634	0.0469	0.0004891	++?	0
4	84290641	4:84290641	A	G	0.1713	0.0467	0.0002403	++	0	0.0587634	0.0478762	0.220048	0.1165	0.0334	0.0004891	+++	36.6
12	117834743	12:117834743	A	G	0.2533	0.0727	0.0004894	++	0	NA	NA	NA	0.2533	0.0727	0.0004894	++?	0
6	29879084	6:29879084	A	G	0.1761	0.0505	0.0004907	++	32	NA	NA	NA	0.1761	0.0505	0.0004907	++?	32
1	159596721	1:159596721	T	C	-0.1893	0.0543	0.0004913	--	83.8	NA	NA	NA	-0.1893	0.0543	0.0004913	--?	83.8
13	78305881	13:78305881	A	T	-0.3296	0.0869	0.0001498	--	77.5	-0.0986224	0.0882139	0.263921	-0.2158	0.0619	0.0004916	---	74.8
10	124339817	10:124339817	T	C	0.2869	0.0823	0.0004917	++	0	NA	NA	NA	0.2869	0.0823	0.0004917	++?	0
8	74997793	8:74997793	T	C	-0.5581	0.1601	0.0004918	--	67.9	NA	NA	NA	-0.5581	0.1601	0.0004918	--?	67.9
19	49315701	19:49315701	A	G	0.2542	0.0606	2.704e-05	++	41.3	0.0461293	0.0586543	0.431841	0.1468	0.0421	0.0004928	+++	74.3
19	34070467	19:34070467	A	T	0.1624	0.0463	0.0004499	++	0	0.0649269	0.0443798	0.143882	0.1116	0.032	0.000493	+++	28.9
10	130544469	10:130544469	T	C	0.3482	0.0988	0.000422	++	0	0.138614	0.0995988	0.16441	0.2443	0.0701	0.0004945	+++	31.1
7	145402213	7:145402213	C	G	-0.2136	0.0551	0.0001053	--	0	-0.0590171	0.0508605	0.246259	-0.1302	0.0374	0.0004948	---	53.3
12	76198250	12:76198250	T	G	0.183	0.0476	0.0001209	++	0	0.0520643	0.0453978	0.251803	0.1144	0.0329	0.000496	+++	54.9
22	47593331	22:47593331	A	G	-0.4541	0.1304	0.0004971	--	0	NA	NA	NA	-0.4541	0.1304	0.0004971	--?	0
5	120499720	5:120499720	T	C	0.6856	0.1969	0.0004975	++	86	NA	NA	NA	0.6856	0.1969	0.0004975	++?	86
6	5783967	6:5783967	T	C	-0.2189	0.0629	0.0004975	--	0	NA	NA	NA	-0.2189	0.0629	0.0004975	--?	0
5	30503332	5:30503332	A	G	0.3797	0.109	0.0004984	++	0	NA	NA	NA	0.3797	0.109	0.0004984	++?	0
10	29099056	10:29099056	T	G	0.173	0.0497	0.0004987	++	81.1	NA	NA	NA	0.173	0.0497	0.0004987	++?	81.1
8	115024476	8:115024476	A	G	0.5817	0.1709	0.0006644	++	0	0.276898	0.204419	0.175956	0.4563	0.1311	0.0005008	+++	0
10	82496773	10:82496773	T	C	0.1569	0.0451	0.0005008	++	47.4	NA	NA	NA	0.1569	0.0451	0.0005008	++?	47.4
5	30504183	5:30504183	A	G	-0.3793	0.109	0.0005014	--	0	NA	NA	NA	-0.3793	0.109	0.0005014	--?	0
5	30503974	5:30503974	T	C	-0.3793	0.109	0.0005016	--	0	NA	NA	NA	-0.3793	0.109	0.0005016	--?	0
1	103388247	1:103388247	T	G	0.2453	0.0705	0.0005023	++	0	NA	NA	NA	0.2453	0.0705	0.0005023	++?	0
12	76198509	12:76198509	A	T	0.1828	0.0476	0.0001236	++	0	0.0520643	0.0453978	0.251803	0.1143	0.0329	0.000503	+++	54.7
4	6627799	4:6627799	A	G	0.1811	0.0521	0.0005051	++	46.1	NA	NA	NA	0.1811	0.0521	0.0005051	++?	46.1
7	7438696	7:7438696	T	G	0.175	0.0503	0.0005052	++	0	NA	NA	NA	0.175	0.0503	0.0005052	++?	0
6	131688986	6:131688986	C	G	0.3435	0.0988	0.0005079	++	0	NA	NA	NA	0.3435	0.0988	0.0005079	++?	0
14	91028573	14:91028573	T	C	0.6784	0.1952	0.0005111	++	76.8	NA	NA	NA	0.6784	0.1952	0.0005111	++?	76.8
1	54785109	1:54785109	A	C	0.3595	0.0907	7.39e-05	++	0	0.0874608	0.0883932	0.322755	0.22	0.0633	0.0005112	+++	61.8
19	51395560	19:51395560	A	G	0.2383	0.0686	0.0005117	++	0	NA	NA	NA	0.2383	0.0686	0.0005117	++?	0
11	75960829	11:75960829	T	C	0.1941	0.0559	0.0005129	++	4.7	NA	NA	NA	0.1941	0.0559	0.0005129	++?	4.7
12	76195146	12:76195146	A	C	-0.1902	0.0476	6.339e-05	--	0	-0.044669	0.045411	0.325593	-0.1141	0.0328	0.0005131	---	62.6
2	183961668	2:183961668	A	G	0.1629	0.0469	0.000514	++	0	NA	NA	NA	0.1629	0.0469	0.000514	++?	0
14	60671839	14:60671839	A	G	0.4253	0.1235	0.0005745	++	0	0.181868	0.12454	0.144613	0.3046	0.0877	0.0005142	+++	12.9
19	51395183	19:51395183	T	C	-0.2379	0.0685	0.0005142	--	0	NA	NA	NA	-0.2379	0.0685	0.0005142	--?	0
7	77737471	7:77737471	A	G	0.5279	0.145	0.0002717	++	68.9	0.184614	0.161471	0.253259	0.3747	0.1079	0.0005149	+++	65
19	51395128	19:51395128	T	C	-0.2378	0.0685	0.0005152	--	0	NA	NA	NA	-0.2378	0.0685	0.0005152	--?	0
8	79343367	8:79343367	T	C	-0.2307	0.0569	4.974e-05	--	0	-0.048395	0.0570976	0.396935	-0.1399	0.0403	0.0005153	---	63
19	51395122	19:51395122	T	C	0.2377	0.0685	0.0005161	++	0	NA	NA	NA	0.2377	0.0685	0.0005161	++?	0
18	60062940	18:60062940	A	G	-0.203	0.0553	0.0002383	--	2.7	-0.0681033	0.059864	0.255629	-0.141	0.0406	0.0005171	---	47
19	51395038	19:51395038	T	G	-0.2376	0.0684	0.0005173	--	0	NA	NA	NA	-0.2376	0.0684	0.0005173	--?	0
13	78326761	13:78326761	A	G	0.3269	0.0872	0.0001765	++	75.9	0.100732	0.0888981	0.25752	0.216	0.0622	0.000518	+++	73.2
7	138342081	7:138342081	T	G	-0.6058	0.1746	0.0005197	--	0	NA	NA	NA	-0.6058	0.1746	0.0005197	--?	0
2	164351471	2:164351471	C	G	0.3164	0.0912	0.00052	++	0	NA	NA	NA	0.3164	0.0912	0.00052	++?	0
9	99206585	9:99206585	T	C	0.3324	0.0955	0.0004994	++	70.7	0.133617	0.0893833	0.135359	0.2265	0.0653	0.00052	+++	65
19	51395819	19:51395819	A	G	0.2382	0.0686	0.0005203	++	0	NA	NA	NA	0.2382	0.0686	0.0005203	++?	0
6	131689239	6:131689239	A	G	0.3432	0.0989	0.0005211	++	0	NA	NA	NA	0.3432	0.0989	0.0005211	++?	0
14	91029273	14:91029273	T	C	0.6794	0.1958	0.0005213	++	76.9	NA	NA	NA	0.6794	0.1958	0.0005213	++?	76.9
19	51394808	19:51394808	A	G	-0.2371	0.0684	0.0005231	--	0	NA	NA	NA	-0.2371	0.0684	0.0005231	--?	0
3	13862495	3:13862495	T	C	-0.6546	0.151	1.458e-05	--	40.6	-0.0981888	0.141133	0.486818	-0.3576	0.1031	0.0005237	---	77.6
5	112952843	5:112952843	A	G	-0.6249	0.1802	0.0005237	--	20.8	NA	NA	NA	-0.6249	0.1802	0.0005237	--?	20.8
6	130704268	6:130704268	T	C	0.235	0.0676	0.0005066	++	0	0.098379	0.0728651	0.177366	0.1718	0.0496	0.0005251	+++	0
17	33665329	17:33665329	A	G	-0.6838	0.1972	0.0005261	--	0	NA	NA	NA	-0.6838	0.1972	0.0005261	--?	0
19	8243995	19:8243995	A	T	-0.3583	0.1034	0.0005268	--	10.9	NA	NA	NA	-0.3583	0.1034	0.0005268	--?	10.9
6	131689271	6:131689271	A	G	0.343	0.0989	0.0005271	++	0	NA	NA	NA	0.343	0.0989	0.0005271	++?	0
7	145394760	7:145394760	A	G	-0.213	0.055	0.000107	--	0	-0.0578857	0.0508778	0.255585	-0.1294	0.0373	0.0005275	---	53.6
7	97842216	7:97842216	A	G	-0.5776	0.1575	0.0002459	--	46.4	-0.193784	0.145412	0.183041	-0.3704	0.1068	0.0005279	---	60.5
7	145397732	7:145397732	A	C	-0.213	0.055	0.0001073	--	0	-0.0578857	0.0508778	0.255585	-0.1294	0.0373	0.0005285	---	53.6
3	8349515	3:8349515	A	G	-0.3188	0.092	0.0005286	--	0	NA	NA	NA	-0.3188	0.092	0.0005286	--?	0
7	145401927	7:145401927	T	G	0.2134	0.0551	0.0001064	++	0	0.0578857	0.0508778	0.255585	0.1295	0.0374	0.0005286	+++	53.9
7	138351575	7:138351575	T	C	0.6041	0.1743	0.0005293	++	40.1	NA	NA	NA	0.6041	0.1743	0.0005293	++?	40.1
6	29880050	6:29880050	T	C	0.175	0.0505	0.0005298	++	28.6	NA	NA	NA	0.175	0.0505	0.0005298	++?	28.6
7	145399477	7:145399477	T	C	-0.2131	0.055	0.0001072	--	0	-0.0578857	0.0508778	0.255585	-0.1294	0.0374	0.0005298	---	53.7
14	60676217	14:60676217	T	C	-0.4229	0.1233	0.0006032	--	0	-0.181868	0.12454	0.144613	-0.3036	0.0876	0.0005301	---	12.8
1	103400491	1:103400491	A	G	-0.2446	0.0706	0.0005307	--	0	NA	NA	NA	-0.2446	0.0706	0.0005307	--?	0
1	103400399	1:103400399	T	C	-0.2446	0.0706	0.0005309	--	0	NA	NA	NA	-0.2446	0.0706	0.0005309	--?	0
9	94396059	9:94396059	A	G	0.2316	0.0669	0.0005322	++	0	NA	NA	NA	0.2316	0.0669	0.0005322	++?	0
19	49321425	19:49321425	A	G	0.234	0.0541	1.515e-05	++	67.6	0.0312866	0.0538176	0.561179	0.1321	0.0381	0.0005325	+++	80.3
7	138351537	7:138351537	T	C	0.6039	0.1744	0.0005329	++	40	NA	NA	NA	0.6039	0.1744	0.0005329	++?	40
7	138351211	7:138351211	T	C	0.6043	0.1745	0.000533	++	38.8	NA	NA	NA	0.6043	0.1745	0.000533	++?	38.8
22	47589970	22:47589970	C	G	0.457	0.1319	0.000533	++	0	NA	NA	NA	0.457	0.1319	0.000533	++?	0
1	103400995	1:103400995	T	G	0.2446	0.0706	0.0005331	++	0	NA	NA	NA	0.2446	0.0706	0.0005331	++?	0
6	131688868	6:131688868	A	G	-0.3422	0.0988	0.0005344	--	0	NA	NA	NA	-0.3422	0.0988	0.0005344	--?	0
10	10311048	10:10311048	T	C	0.4068	0.1175	0.0005345	++	0	NA	NA	NA	0.4068	0.1175	0.0005345	++?	0
22	47589958	22:47589958	C	G	0.4569	0.1319	0.0005346	++	0	NA	NA	NA	0.4569	0.1319	0.0005346	++?	0
12	76193906	12:76193906	A	G	-0.1889	0.0476	7.125e-05	--	0	-0.045196	0.0453965	0.319767	-0.1137	0.0328	0.0005347	---	61.4
12	3544890	12:3544890	C	G	-0.3059	0.0883	0.000535	--	66.3	NA	NA	NA	-0.3059	0.0883	0.000535	--?	66.3
1	103402184	1:103402184	T	C	-0.2445	0.0706	0.0005359	--	0	NA	NA	NA	-0.2445	0.0706	0.0005359	--?	0
7	145397277	7:145397277	T	C	0.2126	0.055	0.0001101	++	0	0.0578857	0.0508778	0.255585	0.1293	0.0373	0.0005365	+++	53.4
12	117835877	12:117835877	A	G	-0.2515	0.0726	0.0005369	--	0	NA	NA	NA	-0.2515	0.0726	0.0005369	--?	0
10	15178459	10:15178459	C	G	0.207	0.0598	0.0005372	++	0	NA	NA	NA	0.207	0.0598	0.0005372	++?	0
5	112883100	5:112883100	A	C	0.6208	0.1793	0.0005377	++	0	NA	NA	NA	0.6208	0.1793	0.0005377	++?	0
9	25678639	9:25678639	A	G	0.3431	0.0991	0.0005378	++	0	NA	NA	NA	0.3431	0.0991	0.0005378	++?	0
19	49377086	19:49377086	T	C	-0.2283	0.066	0.000538	--	8.4	NA	NA	NA	-0.2283	0.066	0.000538	--?	8.4
12	76196861	12:76196861	T	C	-0.1834	0.0476	0.0001163	--	0	-0.0502211	0.045412	0.269117	-0.1137	0.0328	0.0005383	---	56.1
8	126428622	8:126428622	T	G	-0.3746	0.0959	9.396e-05	--	0	-0.0872831	0.108879	0.423005	-0.2491	0.072	0.0005391	---	52.1
5	30514647	5:30514647	T	C	0.379	0.1095	0.0005396	++	0	NA	NA	NA	0.379	0.1095	0.0005396	++?	0
7	10469534	7:10469534	T	C	-0.1815	0.0533	0.0006599	--	0	-0.0798306	0.0542939	0.14188	-0.1316	0.038	0.0005396	---	0
12	117836654	12:117836654	C	G	0.2514	0.0727	0.0005398	++	0	NA	NA	NA	0.2514	0.0727	0.0005398	++?	0
8	114161084	8:114161084	A	T	0.3474	0.1004	0.0005409	++	20.9	NA	NA	NA	0.3474	0.1004	0.0005409	++?	20.9
19	49327197	19:49327197	C	G	-0.2387	0.0551	1.453e-05	--	73	-0.0321496	0.0538854	0.550932	-0.1332	0.0385	0.0005418	---	81.6
11	104724707	11:104724707	A	G	-0.5664	0.1492	0.0001477	--	35.5	-0.163075	0.151493	0.282066	-0.3677	0.1063	0.0005425	---	61.1
6	131678828	6:131678828	T	C	0.3408	0.0985	0.0005433	++	0	NA	NA	NA	0.3408	0.0985	0.0005433	++?	0
11	93910080	11:93910080	T	C	-0.2706	0.0813	0.0008774	--	0	-0.124797	0.0778821	0.109482	-0.1945	0.0563	0.0005433	---	0
7	138352715	7:138352715	A	C	0.6017	0.174	0.0005434	++	41.5	NA	NA	NA	0.6017	0.174	0.0005434	++?	41.5
4	33398105	4:33398105	T	C	-0.4183	0.121	0.0005438	--	6.2	NA	NA	NA	-0.4183	0.121	0.0005438	--?	6.2
6	131683734	6:131683734	T	G	0.3406	0.0985	0.0005439	++	0	NA	NA	NA	0.3406	0.0985	0.0005439	++?	0
6	131683126	6:131683126	A	G	0.3406	0.0985	0.0005442	++	0	NA	NA	NA	0.3406	0.0985	0.0005442	++?	0
6	131684994	6:131684994	A	G	0.3406	0.0985	0.0005447	++	0	NA	NA	NA	0.3406	0.0985	0.0005447	++?	0
11	75960911	11:75960911	T	G	0.1932	0.0559	0.0005447	++	17.7	NA	NA	NA	0.1932	0.0559	0.0005447	++?	17.7
9	134512794	9:134512794	T	G	-0.2818	0.0848	0.0008907	--	0	-0.134684	0.0874603	0.123985	-0.2105	0.0609	0.0005451	---	3.9
4	33398387	4:33398387	T	G	0.4182	0.121	0.0005455	++	6.4	NA	NA	NA	0.4182	0.121	0.0005455	++?	6.4
6	6960707	6:6960707	C	G	-0.3149	0.0949	0.0009031	--	0	-0.148588	0.0943142	0.115564	-0.2312	0.0669	0.0005455	---	0
8	85935336	8:85935336	C	G	0.3754	0.1086	0.0005475	++	52.7	NA	NA	NA	0.3754	0.1086	0.0005475	++?	52.7
19	2493811	19:2493811	T	C	0.2581	0.0768	0.0007788	++	0	0.114727	0.0726419	0.114668	0.1824	0.0528	0.0005475	+++	0
7	138352889	7:138352889	T	C	0.6011	0.1739	0.0005481	++	41.6	NA	NA	NA	0.6011	0.1739	0.0005481	++?	41.6
10	132941219	10:132941219	A	G	-0.2854	0.0826	0.0005486	--	0	NA	NA	NA	-0.2854	0.0826	0.0005486	--?	0
13	36777261	13:36777261	T	C	-0.2573	0.0745	0.0005549	--	0	-0.104759	0.0697878	0.133738	-0.176	0.0509	0.0005489	---	21.1
12	89236504	12:89236504	C	G	0.198	0.0573	0.0005494	++	11.3	NA	NA	NA	0.198	0.0573	0.0005494	++?	11.3
2	74516928	2:74516928	C	G	-0.3881	0.1123	0.0005498	--	0	NA	NA	NA	-0.3881	0.1123	0.0005498	--?	0
2	59189531	2:59189531	T	C	-0.2707	0.082	0.000957	--	0	-0.132409	0.0857099	0.122797	-0.2046	0.0592	0.0005506	---	0
11	20022527	11:20022527	A	C	0.4325	0.0915	2.281e-06	++	48.6	0.0290143	0.0842199	0.73056	0.2141	0.062	0.0005508	+++	84
4	33397927	4:33397927	A	G	0.418	0.121	0.0005509	++	5.8	NA	NA	NA	0.418	0.121	0.0005509	++?	5.8
20	48686581	20:48686581	C	G	-0.3307	0.0897	0.0002256	--	0	-0.107304	0.0850744	0.207585	-0.2131	0.0617	0.0005527	---	42.1
19	48874464	19:48874464	T	C	0.2511	0.0634	7.436e-05	++	0	0.0586026	0.0631236	0.353503	0.1545	0.0447	0.0005528	+++	58.5
2	66731242	2:66731242	T	C	-0.1536	0.0442	0.0005052	--	0	-0.061929	0.043848	0.158251	-0.1074	0.0311	0.0005549	---	8.4
8	79361695	8:79361695	A	C	0.238	0.0563	2.336e-05	++	0	0.0363994	0.0565437	0.519937	0.1377	0.0399	0.0005552	+++	71.5
2	210870295	2:210870295	T	C	-0.5552	0.1625	0.0006351	--	0	-0.229894	0.146731	0.117579	-0.376	0.1089	0.0005561	---	27.9
19	49324560	19:49324560	A	G	0.2364	0.0546	1.507e-05	++	67.8	0.0312866	0.0538176	0.561179	0.1323	0.0383	0.0005574	+++	80.5
9	134511484	9:134511484	T	C	-0.2809	0.0848	0.0009203	--	0	-0.134684	0.0874603	0.123985	-0.2101	0.0609	0.0005577	---	3.6
7	138353143	7:138353143	T	C	0.5999	0.1738	0.0005579	++	41.9	NA	NA	NA	0.5999	0.1738	0.0005579	++?	41.9
19	54609170	19:54609170	A	G	0.1546	0.0448	0.0005581	++	0	NA	NA	NA	0.1546	0.0448	0.0005581	++?	0
8	126421983	8:126421983	T	C	0.4533	0.0941	1.462e-06	++	0	-0.0552575	0.116601	0.635704	0.2527	0.0732	0.0005598	++-	82.7
19	49320232	19:49320232	A	T	-0.2309	0.0538	1.739e-05	--	65.5	-0.0312866	0.0538176	0.561179	-0.1312	0.038	0.00056	---	79.6
7	138353145	7:138353145	T	G	0.5996	0.1738	0.0005607	++	41.9	NA	NA	NA	0.5996	0.1738	0.0005607	++?	41.9
16	72705080	16:72705080	T	G	0.5115	0.1536	0.0008659	++	42.9	0.245965	0.166549	0.140131	0.3895	0.1129	0.0005608	+++	36
17	6895948	17:6895948	T	C	0.1536	0.0445	0.0005617	++	41.4	NA	NA	NA	0.1536	0.0445	0.0005617	++?	41.4
10	132941656	10:132941656	A	G	0.2846	0.0825	0.000562	++	0	NA	NA	NA	0.2846	0.0825	0.000562	++?	0
2	216527249	2:216527249	A	C	0.2792	0.082	0.0006567	++	0	0.124538	0.0904723	0.16906	0.2095	0.0607	0.0005622	+++	0
12	117840554	12:117840554	T	C	0.2515	0.0729	0.0005626	++	0	NA	NA	NA	0.2515	0.0729	0.0005626	++?	0
9	134581808	9:134581808	T	C	0.2909	0.0872	0.0008525	++	0	0.134684	0.0874603	0.123985	0.213	0.0618	0.0005627	+++	0
8	79361732	8:79361732	A	G	0.238	0.0563	2.372e-05	++	0	0.0363994	0.0565437	0.519937	0.1376	0.0399	0.0005628	+++	71.5
19	49377242	19:49377242	C	G	0.2373	0.0688	0.0005628	++	63.8	NA	NA	NA	0.2373	0.0688	0.0005628	++?	63.8
7	22395254	7:22395254	T	C	0.1754	0.0479	0.0002513	++	48.6	0.0582322	0.0494736	0.239547	0.1187	0.0344	0.0005637	+++	58.7
8	114145933	8:114145933	T	C	0.3354	0.0973	0.0005642	++	9.3	NA	NA	NA	0.3354	0.0973	0.0005642	++?	9.3
8	114146190	8:114146190	A	C	0.3353	0.0973	0.0005647	++	9.3	NA	NA	NA	0.3353	0.0973	0.0005647	++?	9.3
8	114148857	8:114148857	T	C	-0.3353	0.0973	0.0005665	--	9.2	NA	NA	NA	-0.3353	0.0973	0.0005665	--?	9.2
20	767303	20:767303	T	C	-0.2472	0.0685	0.0003111	--	0	-0.0855873	0.060425	0.157058	-0.1562	0.0453	0.0005669	---	49.5
8	114151539	8:114151539	T	G	0.3352	0.0973	0.0005671	++	9.1	NA	NA	NA	0.3352	0.0973	0.0005671	++?	9.1
8	114138820	8:114138820	A	G	-0.3353	0.0973	0.0005677	--	8.6	NA	NA	NA	-0.3353	0.0973	0.0005677	--?	8.6
1	74114789	1:74114789	A	G	0.1803	0.0505	0.0003614	++	0	0.0663089	0.0520274	0.202873	0.1249	0.0363	0.0005681	+++	20.1
3	44537471	3:44537471	T	C	0.1529	0.0462	0.0009287	++	85.2	0.0728919	0.0472669	0.123454	0.1138	0.033	0.0005685	+++	75.7
6	41578602	6:41578602	A	G	0.3289	0.0974	0.0007328	++	0	0.137714	0.0841511	0.102143	0.2194	0.0637	0.0005688	+++	23.7
8	114276002	8:114276002	T	C	0.3364	0.0976	0.0005688	++	0	NA	NA	NA	0.3364	0.0976	0.0005688	++?	0
8	114123821	8:114123821	C	G	-0.3352	0.0973	0.0005692	--	8.8	NA	NA	NA	-0.3352	0.0973	0.0005692	--?	8.8
8	114178257	8:114178257	T	C	-0.3351	0.0973	0.0005692	--	8.9	NA	NA	NA	-0.3351	0.0973	0.0005692	--?	8.9
8	114130806	8:114130806	A	G	0.3352	0.0973	0.0005693	++	8.8	NA	NA	NA	0.3352	0.0973	0.0005693	++?	8.8
8	114124884	8:114124884	A	T	0.3352	0.0973	0.0005694	++	8.8	NA	NA	NA	0.3352	0.0973	0.0005694	++?	8.8
8	114163831	8:114163831	A	C	0.3351	0.0973	0.0005694	++	8.9	NA	NA	NA	0.3351	0.0973	0.0005694	++?	8.9
8	114170093	8:114170093	T	C	0.3351	0.0973	0.0005694	++	8.9	NA	NA	NA	0.3351	0.0973	0.0005694	++?	8.9
8	114177987	8:114177987	A	C	0.3351	0.0973	0.0005694	++	8.9	NA	NA	NA	0.3351	0.0973	0.0005694	++?	8.9
8	114120265	8:114120265	A	G	-0.3352	0.0973	0.0005696	--	8.8	NA	NA	NA	-0.3352	0.0973	0.0005696	--?	8.8
12	1985156	12:1985156	A	G	0.2504	0.0727	0.0005698	++	0	NA	NA	NA	0.2504	0.0727	0.0005698	++?	0
7	138341179	7:138341179	T	C	0.6065	0.176	0.0005706	++	0	NA	NA	NA	0.6065	0.176	0.0005706	++?	0
9	94398389	9:94398389	A	T	0.2307	0.067	0.0005706	++	0	NA	NA	NA	0.2307	0.067	0.0005706	++?	0
4	33399378	4:33399378	T	C	0.4168	0.121	0.0005708	++	4.9	NA	NA	NA	0.4168	0.121	0.0005708	++?	4.9
11	60226575	11:60226575	A	T	-0.4848	0.1407	0.0005709	--	0	NA	NA	NA	-0.4848	0.1407	0.0005709	--?	0
1	226402434	1:226402434	A	G	0.4794	0.127	0.0001598	++	27.7	0.141397	0.113877	0.21474	0.2921	0.0848	0.0005711	+++	62.3
13	110781487	13:110781487	T	C	-0.4855	0.1409	0.0005685	--	0	-0.20578	0.154056	0.182029	-0.3581	0.104	0.0005718	---	0
8	114254109	8:114254109	T	C	0.3361	0.0976	0.0005719	++	0	NA	NA	NA	0.3361	0.0976	0.0005719	++?	0
10	33912938	10:33912938	T	C	0.2157	0.0542	7.009e-05	++	0	0.0503216	0.0512492	0.326459	0.1283	0.0373	0.0005724	+++	66.1
18	60066586	18:60066586	C	G	-0.2017	0.0554	0.0002728	--	0	-0.0681033	0.059864	0.255629	-0.1401	0.0407	0.0005733	---	45.6
8	114234584	8:114234584	A	G	-0.3359	0.0975	0.0005739	--	0	NA	NA	NA	-0.3359	0.0975	0.0005739	--?	0
8	114251641	8:114251641	T	C	-0.3359	0.0976	0.0005744	--	0	NA	NA	NA	-0.3359	0.0976	0.0005744	--?	0
7	10476619	7:10476619	A	C	-0.179	0.0537	0.0008513	--	0	-0.0827785	0.0543916	0.128448	-0.1315	0.0382	0.0005745	---	0
10	33913412	10:33913412	T	G	-0.216	0.0543	6.984e-05	--	0.1	-0.0503216	0.0512492	0.326459	-0.1284	0.0373	0.0005746	---	66.2
15	72023422	15:72023422	T	C	-0.1631	0.0474	0.0005746	--	0	NA	NA	NA	-0.1631	0.0474	0.0005746	--?	0
20	53618384	20:53618384	A	G	-0.6119	0.1777	0.0005748	--	0	NA	NA	NA	-0.6119	0.1777	0.0005748	--?	0
8	122282967	8:122282967	A	G	0.1832	0.0532	0.0005749	++	0	NA	NA	NA	0.1832	0.0532	0.0005749	++?	0
18	60066674	18:60066674	A	G	-0.2016	0.0554	0.0002739	--	0	-0.0681033	0.059864	0.255629	-0.14	0.0407	0.000575	---	45.5
8	114238601	8:114238601	T	C	0.3358	0.0975	0.0005751	++	0	NA	NA	NA	0.3358	0.0975	0.0005751	++?	0
9	94398581	9:94398581	T	C	-0.2306	0.067	0.0005752	--	0	NA	NA	NA	-0.2306	0.067	0.0005752	--?	0
3	37799326	3:37799326	A	G	0.4158	0.1124	0.0002156	++	0	0.131136	0.114821	0.253775	0.2765	0.0803	0.0005753	+++	39.9
9	94402923	9:94402923	A	G	0.2315	0.0672	0.0005757	++	0	NA	NA	NA	0.2315	0.0672	0.0005757	++?	0
7	138353429	7:138353429	A	C	0.5975	0.1736	0.0005759	++	42.1	NA	NA	NA	0.5975	0.1736	0.0005759	++?	42.1
9	94391130	9:94391130	T	C	-0.2336	0.0679	0.0005759	--	0	NA	NA	NA	-0.2336	0.0679	0.0005759	--?	0
12	1984753	12:1984753	A	G	0.2503	0.0727	0.0005765	++	0	NA	NA	NA	0.2503	0.0727	0.0005765	++?	0
11	60222497	11:60222497	T	C	0.4842	0.1407	0.0005771	++	0	NA	NA	NA	0.4842	0.1407	0.0005771	++?	0
12	1983744	12:1983744	T	C	-0.2503	0.0727	0.0005773	--	0	NA	NA	NA	-0.2503	0.0727	0.0005773	--?	0
12	117836964	12:117836964	T	C	0.2507	0.0729	0.0005779	++	0	NA	NA	NA	0.2507	0.0729	0.0005779	++?	0
9	94391378	9:94391378	T	C	-0.2336	0.0679	0.0005782	--	0	NA	NA	NA	-0.2336	0.0679	0.0005782	--?	0
9	119556702	9:119556702	A	G	-0.7432	0.216	0.0005783	--	14.7	NA	NA	NA	-0.7432	0.216	0.0005783	--?	14.7
12	117842463	12:117842463	T	C	0.2512	0.073	0.0005783	++	0	NA	NA	NA	0.2512	0.073	0.0005783	++?	0
7	10481232	7:10481232	A	G	-0.2022	0.0552	0.0002462	--	0	-0.0662299	0.0550763	0.229537	-0.1341	0.039	0.0005788	---	35.1
6	41577133	6:41577133	T	C	-0.3273	0.0972	0.0007599	--	0	-0.137714	0.0841511	0.102143	-0.2189	0.0636	0.0005794	---	22.7
4	33399811	4:33399811	T	C	-0.4163	0.121	0.0005802	--	4.6	NA	NA	NA	-0.4163	0.121	0.0005802	--?	4.6
6	104730153	6:104730153	T	C	0.1574	0.045	0.0004704	++	75.3	0.0614326	0.0444789	0.167632	0.1088	0.0316	0.0005805	+++	68.5
7	138341097	7:138341097	C	G	0.6067	0.1764	0.000581	++	0	NA	NA	NA	0.6067	0.1764	0.000581	++?	0
16	7642254	16:7642254	T	G	0.1657	0.0482	0.000581	++	0	NA	NA	NA	0.1657	0.0482	0.000581	++?	0
3	32279180	3:32279180	T	G	0.1638	0.0476	0.0005811	++	7.1	NA	NA	NA	0.1638	0.0476	0.0005811	++?	7.1
19	35023794	19:35023794	A	G	-0.391	0.1137	0.0005812	--	0	NA	NA	NA	-0.391	0.1137	0.0005812	--?	0
12	1986638	12:1986638	A	G	-0.2496	0.0726	0.0005817	--	0	NA	NA	NA	-0.2496	0.0726	0.0005817	--?	0
10	80091338	10:80091338	T	C	0.1944	0.0565	0.0005818	++	0	NA	NA	NA	0.1944	0.0565	0.0005818	++?	0
12	3659476	12:3659476	T	C	0.3011	0.0824	0.0002597	++	0	0.0996171	0.0884991	0.260676	0.2075	0.0603	0.0005818	+++	42.1
18	60066939	18:60066939	C	G	0.2015	0.0554	0.0002784	++	0	0.0681033	0.059864	0.255629	0.1399	0.0407	0.000582	+++	45.3
12	126909213	12:126909213	A	C	-0.1742	0.0506	0.0005828	--	0	NA	NA	NA	-0.1742	0.0506	0.0005828	--?	0
7	145685355	7:145685355	A	G	0.2055	0.0552	0.0001951	++	77.8	0.0631758	0.0519904	0.224685	0.1301	0.0378	0.0005831	+++	75.1
18	60067128	18:60067128	A	G	-0.2014	0.0554	0.0002792	--	0	-0.0681033	0.059864	0.255629	-0.1399	0.0407	0.0005833	---	45.3
9	22057530	9:22057530	A	C	0.2946	0.0833	0.0004042	++	0	0.110493	0.0834828	0.186051	0.2028	0.059	0.0005837	+++	18
12	126909215	12:126909215	A	T	0.1741	0.0506	0.0005857	++	0	NA	NA	NA	0.1741	0.0506	0.0005857	++?	0
17	1307664	17:1307664	A	G	-0.1776	0.0471	0.0001646	--	0	-0.0516278	0.0469768	0.272111	-0.1144	0.0333	0.0005857	---	52
3	55585724	3:55585724	T	C	0.5887	0.1776	0.0009166	++	0	0.273297	0.175408	0.119631	0.4291	0.1248	0.0005862	+++	0
2	59190264	2:59190264	A	G	-0.2699	0.082	0.0009964	--	0	-0.13148	0.086034	0.126869	-0.204	0.0594	0.000588	---	0
3	37818633	3:37818633	A	T	-0.4232	0.1141	0.0002075	--	0	-0.131136	0.114821	0.253775	-0.2781	0.0809	0.000589	---	40.2
5	120540346	5:120540346	A	T	-0.684	0.1991	0.0005898	--	88	NA	NA	NA	-0.684	0.1991	0.0005898	--?	88
3	54636114	3:54636114	A	T	-0.1812	0.0489	0.0002098	--	0	-0.0565056	0.0471915	0.231534	-0.1167	0.034	0.0005904	---	40.7
3	37818632	3:37818632	T	C	0.423	0.1141	0.0002086	++	0	0.131136	0.114821	0.253775	0.278	0.0809	0.000591	+++	40.1
11	267778	11:267778	C	G	0.1865	0.0543	0.000591	++	0	NA	NA	NA	0.1865	0.0543	0.000591	++?	0
13	36775465	13:36775465	T	C	-0.2551	0.0745	0.000619	--	0	-0.104759	0.0697878	0.133738	-0.175	0.0509	0.0005916	---	18.8
3	54636061	3:54636061	A	G	-0.1811	0.0489	0.0002109	--	0	-0.0565056	0.0471915	0.231534	-0.1166	0.034	0.0005922	---	40.6
4	84292979	4:84292979	A	C	-0.1543	0.0462	0.0008419	--	0	-0.0692688	0.0446704	0.121396	-0.1103	0.0321	0.0005923	---	0
6	131680522	6:131680522	T	C	0.3421	0.0996	0.0005929	++	0	NA	NA	NA	0.3421	0.0996	0.0005929	++?	0
7	145675530	7:145675530	A	G	0.2055	0.055	0.0001858	++	78.9	0.0620283	0.0520023	0.233317	0.1298	0.0378	0.000593	+++	76
17	1295886	17:1295886	A	G	-0.156	0.0454	0.000593	--	0	NA	NA	NA	-0.156	0.0454	0.000593	--?	0
10	13136546	10:13136546	T	C	-0.3295	0.0992	0.0009006	--	70.6	-0.143712	0.0863516	0.0964691	-0.2238	0.0651	0.0005931	---	62.9
11	34664615	11:34664615	A	G	-0.3488	0.1016	0.0005947	--	78.1	NA	NA	NA	-0.3488	0.1016	0.0005947	--?	78.1
5	103204337	5:103204337	A	G	-0.4872	0.1453	0.0007982	--	0	-0.215281	0.140532	0.12596	-0.3467	0.101	0.000598	---	7.4
4	6628226	4:6628226	C	G	0.1789	0.0521	0.0005989	++	45.6	NA	NA	NA	0.1789	0.0521	0.0005989	++?	45.6
13	36773239	13:36773239	T	C	-0.2542	0.0744	0.000636	--	0	-0.104759	0.0697878	0.133738	-0.1747	0.0509	0.0006004	---	16.8
13	36775222	13:36775222	A	G	0.2547	0.0745	0.0006337	++	0	0.104759	0.0697878	0.133738	0.1748	0.0509	0.0006012	+++	18.2
15	53387974	15:53387974	T	C	-0.1823	0.0531	0.000602	--	0	NA	NA	NA	-0.1823	0.0531	0.000602	--?	0
8	16715917	8:16715917	T	C	0.33	0.094	0.0004451	++	35.1	0.126659	0.0972208	0.193036	0.2318	0.0676	0.0006024	+++	47.4
7	156832697	7:156832697	A	G	0.2475	0.0733	0.0007372	++	0	0.112521	0.0820898	0.170869	0.1876	0.0547	0.0006027	+++	0
12	89236496	12:89236496	A	G	-0.1964	0.0573	0.0006046	--	4.3	NA	NA	NA	-0.1964	0.0573	0.0006046	--?	4.3
16	30681816	16:30681816	A	G	-0.4	0.1166	0.0006048	--	65	NA	NA	NA	-0.4	0.1166	0.0006048	--?	65
8	114140347	8:114140347	C	G	0.3366	0.0981	0.0006053	++	0	NA	NA	NA	0.3366	0.0981	0.0006053	++?	0
7	156829816	7:156829816	T	C	0.2501	0.0736	0.0006759	++	0	0.110327	0.0818406	0.178033	0.1876	0.0547	0.0006056	+++	0
20	53614017	20:53614017	A	G	-0.5818	0.1697	0.0006065	--	0	NA	NA	NA	-0.5818	0.1697	0.0006065	--?	0
7	10473912	7:10473912	A	G	-0.1803	0.0535	0.0007464	--	0	-0.0794572	0.0543814	0.144395	-0.1307	0.0381	0.0006066	---	0
13	110783072	13:110783072	T	G	-0.4849	0.1414	0.0006083	--	0	-0.20578	0.154056	0.182029	-0.3572	0.1042	0.0006072	---	0
13	110782264	13:110782264	C	G	-0.4789	0.1401	0.0006287	--	0	-0.20578	0.154056	0.182029	-0.3553	0.1036	0.0006076	---	0
1	74302443	1:74302443	A	G	0.2431	0.0709	0.000608	++	0	NA	NA	NA	0.2431	0.0709	0.000608	++?	0
4	33400690	4:33400690	A	C	-0.4145	0.121	0.0006105	--	2.8	NA	NA	NA	-0.4145	0.121	0.0006105	--?	2.8
12	121441440	12:121441440	T	C	-0.5681	0.1581	0.0003276	--	0	-0.197884	0.154227	0.199857	-0.3784	0.1104	0.0006109	---	29
13	110782724	13:110782724	T	G	0.4829	0.1411	0.0006189	++	0	0.20578	0.154056	0.182029	0.3565	0.104	0.000611	+++	0
12	129917717	12:129917717	A	C	-0.2862	0.0656	1.295e-05	--	0	-0.0401183	0.0593173	0.499033	-0.1508	0.044	0.0006126	---	75.2
8	79003368	8:79003368	A	G	-0.208	0.0547	0.0001422	--	0	-0.0571101	0.0540161	0.290717	-0.1316	0.0384	0.0006133	---	50.7
8	114160622	8:114160622	T	C	0.3362	0.0981	0.0006142	++	0	NA	NA	NA	0.3362	0.0981	0.0006142	++?	0
22	47583814	22:47583814	A	T	-0.4517	0.1319	0.0006148	--	0	NA	NA	NA	-0.4517	0.1319	0.0006148	--?	0
1	198531303	1:198531303	A	G	-0.3154	0.0834	0.0001569	--	85.9	-0.0883796	0.0844956	0.295906	-0.2033	0.0594	0.000616	---	81.4
7	145662594	7:145662594	A	G	0.1816	0.055	0.0009634	++	77.7	0.0827097	0.0520112	0.112196	0.1294	0.0378	0.0006184	+++	67.7
19	6267006	19:6267006	T	C	-0.5666	0.1196	2.177e-06	--	0	0.0884996	0.156782	0.572596	-0.3255	0.0951	0.0006198	--+	82.2
9	27297612	9:27297612	A	G	0.3525	0.0978	0.0003126	++	49.3	0.12059	0.0942279	0.201013	0.2322	0.0679	0.0006203	+++	59.1
4	15055673	4:15055673	T	C	-0.5028	0.1469	0.0006211	--	0	NA	NA	NA	-0.5028	0.1469	0.0006211	--?	0
9	94405559	9:94405559	A	G	0.2348	0.0686	0.0006214	++	0	NA	NA	NA	0.2348	0.0686	0.0006214	++?	0
3	133777403	3:133777403	A	T	-0.5427	0.1587	0.0006279	--	40.1	NA	NA	NA	-0.5427	0.1587	0.0006279	--?	40.1
6	1182547	6:1182547	T	C	0.4908	0.1449	0.0007055	++	0	0.218761	0.165645	0.187008	0.3729	0.1091	0.0006281	+++	11.6
3	54631902	3:54631902	A	C	-0.1783	0.0477	0.0001826	--	0	-0.0522434	0.0469956	0.26663	-0.1144	0.0335	0.0006289	---	43.9
9	94405031	9:94405031	A	G	0.2344	0.0686	0.000629	++	0	NA	NA	NA	0.2344	0.0686	0.000629	++?	0
10	17346544	10:17346544	C	G	-0.1613	0.0481	0.000793	--	51.4	-0.069969	0.0459853	0.128534	-0.1136	0.0332	0.0006293	---	49.3
12	76200930	12:76200930	A	T	0.1772	0.0483	0.0002434	++	0	0.0563433	0.0458574	0.219575	0.1136	0.0333	0.000632	+++	43.9
18	8316993	18:8316993	C	G	0.1782	0.0531	0.000793	++	0	0.0776108	0.0515773	0.132801	0.1264	0.037	0.0006333	+++	0
12	121451150	12:121451150	A	G	-0.5573	0.1564	0.0003653	--	0	-0.197884	0.154227	0.199857	-0.3751	0.1098	0.0006351	---	25.4
12	76196501	12:76196501	T	C	0.1832	0.0476	0.0001171	++	0	0.0474762	0.0454078	0.296098	0.1122	0.0328	0.0006353	+++	57.6
19	48981933	19:48981933	T	C	0.2912	0.0852	0.0006357	++	66.2	NA	NA	NA	0.2912	0.0852	0.0006357	++?	66.2
4	33401292	4:33401292	A	G	-0.4132	0.121	0.0006363	--	1.3	NA	NA	NA	-0.4132	0.121	0.0006363	--?	1.3
12	76196553	12:76196553	C	G	-0.1832	0.0476	0.0001174	--	0	-0.0474762	0.0454078	0.296098	-0.1122	0.0328	0.0006364	---	57.6
5	8419266	5:8419266	A	G	0.2037	0.0597	0.0006367	++	0	NA	NA	NA	0.2037	0.0597	0.0006367	++?	0
14	30535955	14:30535955	A	G	-0.6368	0.1864	0.0006369	--	62.7	NA	NA	NA	-0.6368	0.1864	0.0006369	--?	62.7
6	123388251	6:123388251	T	C	-0.2983	0.0855	0.0004843	--	0	-0.115412	0.0888618	0.19441	-0.2104	0.0616	0.0006376	---	21.2
2	183942007	2:183942007	C	G	-0.1585	0.0464	0.0006379	--	0	NA	NA	NA	-0.1585	0.0464	0.0006379	--?	0
10	86289871	10:86289871	C	G	0.486	0.1384	0.0004466	++	0	0.184796	0.151609	0.223259	0.3491	0.1022	0.0006387	+++	7.3
1	198458401	1:198458401	A	G	-0.3186	0.085	0.0001782	--	82.8	-0.0924584	0.0823459	0.261872	-0.2019	0.0591	0.0006391	---	78.9
12	132097045	12:132097045	A	G	0.5871	0.1719	0.0006392	++	0	NA	NA	NA	0.5871	0.1719	0.0006392	++?	0
12	76195681	12:76195681	A	T	-0.1835	0.0475	0.0001139	--	0	-0.0469912	0.0455177	0.302224	-0.1123	0.0329	0.0006397	---	57.9
2	154469402	2:154469402	A	G	0.6138	0.1709	0.0003297	++	49.9	0.211184	0.194818	0.278704	0.4387	0.1285	0.00064	+++	54.6
19	45524119	19:45524119	T	C	0.4705	0.1378	0.00064	++	0	NA	NA	NA	0.4705	0.1378	0.00064	++?	0
1	198537225	1:198537225	A	G	-0.3169	0.084	0.0001612	--	85.5	-0.0883796	0.0844956	0.295906	-0.2033	0.0596	0.0006417	---	81.1
18	9521409	18:9521409	T	G	0.537	0.1628	0.0009686	++	81	0.240757	0.150911	0.111045	0.3777	0.1107	0.000642	+++	71.6
16	24383277	16:24383277	A	C	-0.1669	0.0504	0.0009251	--	0	-0.0767604	0.05114	0.133771	-0.1225	0.0359	0.0006428	---	0
10	80086046	10:80086046	A	C	0.245	0.0718	0.0006432	++	0	NA	NA	NA	0.245	0.0718	0.0006432	++?	0
22	37222929	22:37222929	A	G	0.179	0.0524	0.000644	++	0	NA	NA	NA	0.179	0.0524	0.000644	++?	0
11	13597304	11:13597304	C	G	-0.2045	0.0599	0.0006443	--	0	NA	NA	NA	-0.2045	0.0599	0.0006443	--?	0
2	210053121	2:210053121	A	G	-0.1727	0.0458	0.0001625	--	0	-0.0484595	0.0451396	0.283363	-0.1097	0.0321	0.0006452	---	52.2
3	54637169	3:54637169	T	C	-0.1701	0.0476	0.0003536	--	0	-0.0594733	0.04631	0.199446	-0.1132	0.0332	0.0006459	---	30.4
9	119545236	9:119545236	A	G	-0.7401	0.2169	0.0006464	--	21.4	NA	NA	NA	-0.7401	0.2169	0.0006464	--?	21.4
20	53617246	20:53617246	T	C	-0.5858	0.1717	0.0006464	--	0	NA	NA	NA	-0.5858	0.1717	0.0006464	--?	0
14	30537200	14:30537200	A	C	-0.6343	0.186	0.0006483	--	62.8	NA	NA	NA	-0.6343	0.186	0.0006483	--?	62.8
6	43967472	6:43967472	A	G	0.6267	0.1838	0.0006485	++	0	NA	NA	NA	0.6267	0.1838	0.0006485	++?	0
7	145674545	7:145674545	A	T	0.1885	0.0557	0.0007138	++	81.5	0.0785555	0.0525913	0.135666	0.1304	0.0382	0.0006508	+++	73.2
7	145675807	7:145675807	T	C	-0.2051	0.0549	0.0001897	--	78.8	-0.0604185	0.0519998	0.245639	-0.1288	0.0378	0.0006509	---	76.1
14	30535831	14:30535831	C	G	0.6376	0.187	0.0006514	++	63	NA	NA	NA	0.6376	0.187	0.0006514	++?	63
11	13624089	11:13624089	A	G	-0.1993	0.0585	0.0006527	--	0	NA	NA	NA	-0.1993	0.0585	0.0006527	--?	0
4	15087032	4:15087032	T	C	-0.5006	0.1469	0.0006531	--	0	NA	NA	NA	-0.5006	0.1469	0.0006531	--?	0
6	123386660	6:123386660	A	T	-0.2973	0.0854	0.0005018	--	0	-0.115412	0.0888618	0.19441	-0.2099	0.0616	0.0006533	---	20.2
6	29881347	6:29881347	C	G	-0.1659	0.0487	0.0006534	--	0	NA	NA	NA	-0.1659	0.0487	0.0006534	--?	0
19	57528201	19:57528201	C	G	0.3882	0.1139	0.000654	++	0	NA	NA	NA	0.3882	0.1139	0.000654	++?	0
19	48949766	19:48949766	C	G	0.2422	0.0711	0.0006541	++	82.5	NA	NA	NA	0.2422	0.0711	0.0006541	++?	82.5
6	130726032	6:130726032	T	C	0.2313	0.068	0.0006713	++	0	0.098379	0.0728651	0.177366	0.1694	0.0497	0.0006551	+++	0
12	76191440	12:76191440	A	T	0.1797	0.0474	0.0001489	++	0	0.0492258	0.0455384	0.28005	0.1119	0.0328	0.0006554	+++	54.6
1	198531278	1:198531278	A	T	0.3124	0.0833	0.0001748	++	86.2	0.0883796	0.0844956	0.295906	0.2021	0.0593	0.0006558	+++	81.5
11	13626815	11:13626815	A	G	0.1997	0.0586	0.0006558	++	0	NA	NA	NA	0.1997	0.0586	0.0006558	++?	0
6	130711270	6:130711270	A	C	0.2303	0.0678	0.0006791	++	0	0.098379	0.0728651	0.177366	0.1691	0.0496	0.0006559	+++	0
17	63200775	17:63200775	A	G	-0.5119	0.1503	0.0006583	--	0	NA	NA	NA	-0.5119	0.1503	0.0006583	--?	0
8	114054927	8:114054927	A	T	0.3744	0.0998	0.0001745	++	0	0.105145	0.103002	0.307671	0.2441	0.0717	0.0006584	+++	50.8
17	63201526	17:63201526	T	C	0.5129	0.1506	0.0006584	++	0	NA	NA	NA	0.5129	0.1506	0.0006584	++?	0
1	198531464	1:198531464	T	C	-0.3124	0.0833	0.0001758	--	86.2	-0.0883796	0.0844956	0.295906	-0.202	0.0593	0.0006589	---	81.5
20	53617003	20:53617003	T	C	-0.5835	0.1713	0.0006596	--	0	NA	NA	NA	-0.5835	0.1713	0.0006596	--?	0
17	63200846	17:63200846	T	C	-0.5119	0.1503	0.0006597	--	0	NA	NA	NA	-0.5119	0.1503	0.0006597	--?	0
6	130713145	6:130713145	T	C	0.2303	0.0678	0.000684	++	0	0.098379	0.0728651	0.177366	0.1691	0.0496	0.00066	+++	0
12	53757831	12:53757831	A	G	-0.2154	0.0633	0.0006608	--	0	NA	NA	NA	-0.2154	0.0633	0.0006608	--?	0
1	245841415	1:245841415	A	G	-0.6234	0.1831	0.0006613	--	0	NA	NA	NA	-0.6234	0.1831	0.0006613	--?	0
6	131688464	6:131688464	C	G	0.336	0.0987	0.0006621	++	0	NA	NA	NA	0.336	0.0987	0.0006621	++?	0
19	47922871	19:47922871	A	G	0.2945	0.0865	0.0006621	++	0	NA	NA	NA	0.2945	0.0865	0.0006621	++?	0
1	198531735	1:198531735	A	C	-0.3124	0.0833	0.0001772	--	86.2	-0.0883796	0.0844956	0.295906	-0.202	0.0593	0.0006633	---	81.5
6	131688789	6:131688789	A	G	-0.3361	0.0987	0.0006635	--	0	NA	NA	NA	-0.3361	0.0987	0.0006635	--?	0
11	13626978	11:13626978	A	G	0.1996	0.0586	0.0006635	++	0	NA	NA	NA	0.1996	0.0586	0.0006635	++?	0
12	2011473	12:2011473	A	C	-0.1519	0.0446	0.0006641	--	0	NA	NA	NA	-0.1519	0.0446	0.0006641	--?	0
6	97107224	6:97107224	T	C	0.2887	0.0766	0.000164	++	0	0.0795862	0.0780569	0.308243	0.1861	0.0547	0.0006642	+++	56.6
1	198531976	1:198531976	T	C	-0.3124	0.0833	0.0001775	--	86.2	-0.0883796	0.0844956	0.295906	-0.2019	0.0593	0.0006643	---	81.5
8	3924845	8:3924845	T	C	0.355	0.0915	0.0001045	++	0.8	0.0880295	0.0861931	0.307432	0.2135	0.0627	0.0006645	+++	63.8
7	14736938	7:14736938	A	G	0.1486	0.0437	0.0006649	++	0	NA	NA	NA	0.1486	0.0437	0.0006649	++?	0
20	37525730	20:37525730	A	G	0.4106	0.1194	0.0005847	++	0	0.168393	0.133639	0.208031	0.3031	0.089	0.0006649	+++	0
11	13627151	11:13627151	T	G	0.1996	0.0586	0.0006654	++	0	NA	NA	NA	0.1996	0.0586	0.0006654	++?	0
12	126041219	12:126041219	A	G	0.1667	0.049	0.0006654	++	0	NA	NA	NA	0.1667	0.049	0.0006654	++?	0
15	45319650	15:45319650	A	G	0.537	0.1578	0.0006657	++	50.9	NA	NA	NA	0.537	0.1578	0.0006657	++?	50.9
20	53618402	20:53618402	A	T	0.6004	0.1764	0.0006657	++	0	NA	NA	NA	0.6004	0.1764	0.0006657	++?	0
15	72008527	15:72008527	A	T	0.1588	0.0467	0.0006658	++	58.1	NA	NA	NA	0.1588	0.0467	0.0006658	++?	58.1
6	41576551	6:41576551	T	G	-0.3224	0.0974	0.0009295	--	0	-0.137714	0.0841511	0.102143	-0.2167	0.0637	0.000666	---	20
7	145385927	7:145385927	T	C	-0.166	0.049	0.0006967	--	0	-0.067497	0.0444807	0.129567	-0.112	0.0329	0.000666	---	16.7
12	132100921	12:132100921	T	C	-0.6355	0.1867	0.0006661	--	0	NA	NA	NA	-0.6355	0.1867	0.0006661	--?	0
20	53616868	20:53616868	T	C	-0.5824	0.1712	0.0006665	--	0	NA	NA	NA	-0.5824	0.1712	0.0006665	--?	0
6	123385245	6:123385245	T	C	0.2965	0.0854	0.0005181	++	0	0.115412	0.0888618	0.19441	0.2095	0.0616	0.0006675	+++	19.3
13	110783089	13:110783089	T	G	0.4793	0.1413	0.0006945	++	0	0.20578	0.154056	0.182029	0.3543	0.1041	0.0006678	+++	0
14	22177721	14:22177721	A	G	0.5701	0.1676	0.0006679	++	81.2	NA	NA	NA	0.5701	0.1676	0.0006679	++?	81.2
6	130715658	6:130715658	A	C	0.2301	0.0679	0.0006962	++	0	0.098379	0.0728651	0.177366	0.1689	0.0497	0.0006695	+++	0
6	169974246	6:169974246	C	G	-0.3509	0.1032	0.00067	--	0	NA	NA	NA	-0.3509	0.1032	0.00067	--?	0
9	98994483	9:98994483	A	G	-0.1669	0.0455	0.000246	--	0	-0.0522014	0.0435776	0.231329	-0.1071	0.0315	0.0006722	---	39.9
15	72007353	15:72007353	T	C	-0.1586	0.0466	0.0006722	--	58.6	NA	NA	NA	-0.1586	0.0466	0.0006722	--?	58.6
1	198488707	1:198488707	T	C	0.2072	0.0627	0.0009438	++	31.8	0.093263	0.061204	0.12797	0.1489	0.0438	0.0006725	+++	36.7
17	63201987	17:63201987	A	G	0.5118	0.1505	0.0006727	++	0	NA	NA	NA	0.5118	0.1505	0.0006727	++?	0
7	147878316	7:147878316	A	G	-0.1708	0.046	0.0002062	--	0	-0.0503608	0.0465932	0.2801	-0.1113	0.0327	0.0006741	---	48.7
20	53616846	20:53616846	A	G	-0.5816	0.1711	0.0006742	--	0	NA	NA	NA	-0.5816	0.1711	0.0006742	--?	0
6	130718612	6:130718612	A	G	0.23	0.0679	0.0007027	++	0	0.098379	0.0728651	0.177366	0.1689	0.0497	0.0006747	+++	0
1	198468814	1:198468814	T	G	0.2086	0.063	0.0009314	++	35.5	0.093263	0.061204	0.12797	0.1493	0.0439	0.0006752	+++	38.9
1	167107068	1:167107068	A	C	-0.2937	0.0783	0.0001765	--	0	-0.0825062	0.079144	0.297517	-0.1892	0.0557	0.0006754	---	45.1
13	110782072	13:110782072	T	G	0.4756	0.1406	0.0007176	++	0	0.20578	0.154056	0.182029	0.353	0.1038	0.0006761	+++	0
4	151063014	4:151063014	T	C	0.1744	0.0486	0.0003369	++	0	0.0593167	0.0470408	0.207707	0.1149	0.0338	0.0006769	+++	32.3
20	53616841	20:53616841	T	C	0.5811	0.171	0.000677	++	0	NA	NA	NA	0.5811	0.171	0.000677	++?	0
6	94277592	6:94277592	A	G	0.2437	0.0717	0.0006801	++	0	NA	NA	NA	0.2437	0.0717	0.0006801	++?	0
17	63202904	17:63202904	T	G	0.5117	0.1506	0.0006801	++	0	NA	NA	NA	0.5117	0.1506	0.0006801	++?	0
1	198467982	1:198467982	T	C	-0.2086	0.0631	0.0009402	--	35.4	-0.093263	0.061204	0.12797	-0.1492	0.0439	0.0006805	---	38.8
18	60065821	18:60065821	A	G	-0.202	0.0554	0.0002644	--	0.2	-0.063432	0.0599006	0.289954	-0.1382	0.0407	0.0006805	---	48.6
6	130720517	6:130720517	T	C	0.2299	0.0679	0.0007102	++	0	0.098379	0.0728651	0.177366	0.1688	0.0497	0.0006807	+++	0
6	43968216	6:43968216	T	C	0.6212	0.1829	0.0006813	++	0	NA	NA	NA	0.6212	0.1829	0.0006813	++?	0
6	130720987	6:130720987	T	C	0.2299	0.0679	0.000713	++	0	0.098379	0.0728651	0.177366	0.1687	0.0497	0.0006828	+++	0
14	22824364	14:22824364	A	C	-0.1578	0.0443	0.0003694	--	0	-0.0551304	0.0458728	0.229808	-0.1082	0.0319	0.0006829	---	24.4
17	55889228	17:55889228	T	G	-0.2067	0.0609	0.0006829	--	0	NA	NA	NA	-0.2067	0.0609	0.0006829	--?	0
7	89612767	7:89612767	A	G	-0.6258	0.1843	0.0006836	--	80.2	NA	NA	NA	-0.6258	0.1843	0.0006836	--?	80.2
17	63203535	17:63203535	A	G	0.5116	0.1507	0.0006863	++	0	NA	NA	NA	0.5116	0.1507	0.0006863	++?	0
17	63203884	17:63203884	T	C	0.5117	0.1507	0.0006867	++	0	NA	NA	NA	0.5117	0.1507	0.0006867	++?	0
8	16716348	8:16716348	T	C	0.3312	0.0938	0.000415	++	36.7	0.11951	0.0968758	0.217716	0.2288	0.0674	0.0006881	+++	50.6
19	35019626	19:35019626	A	G	-0.3864	0.1138	0.0006884	--	0	NA	NA	NA	-0.3864	0.1138	0.0006884	--?	0
3	63339909	3:63339909	T	C	0.1518	0.0447	0.0006909	++	0	NA	NA	NA	0.1518	0.0447	0.0006909	++?	0
2	184260409	2:184260409	C	G	-0.7864	0.2046	0.0001212	--	61.9	-0.207948	0.163049	0.202565	-0.4326	0.1275	0.0006916	---	73.4
19	45463386	19:45463386	A	G	0.5099	0.1503	0.000692	++	0	NA	NA	NA	0.5099	0.1503	0.000692	++?	0
6	31293240	6:31293240	A	G	-0.19	0.056	0.0006923	--	0	NA	NA	NA	-0.19	0.056	0.0006923	--?	0
1	236864385	1:236864385	T	C	0.1523	0.0449	0.0006928	++	52.3	NA	NA	NA	0.1523	0.0449	0.0006928	++?	52.3
6	150829434	6:150829434	T	G	0.6029	0.1558	0.0001095	++	61.1	0.13904	0.165336	0.400638	0.3847	0.1134	0.0006943	+++	70.3
1	159598303	1:159598303	A	G	-0.1843	0.0543	0.0006945	--	0	NA	NA	NA	-0.1843	0.0543	0.0006945	--?	0
8	114168172	8:114168172	A	G	0.3316	0.0978	0.0006946	++	2	NA	NA	NA	0.3316	0.0978	0.0006946	++?	2
15	94643639	15:94643639	T	C	-0.2338	0.0688	0.0006752	--	0	-0.0973724	0.0722141	0.177933	-0.1689	0.0498	0.0006949	---	9.1
17	59354561	17:59354561	T	C	-0.4939	0.1288	0.0001253	--	0	-0.118483	0.138461	0.392422	-0.3198	0.0943	0.000695	---	58.1
6	20756444	6:20756444	A	G	-0.2366	0.0697	0.0006953	--	0	NA	NA	NA	-0.2366	0.0697	0.0006953	--?	0
12	53762887	12:53762887	T	C	0.2146	0.0633	0.0006958	++	0	NA	NA	NA	0.2146	0.0633	0.0006958	++?	0
15	72010812	15:72010812	T	C	0.1584	0.0467	0.000697	++	58	NA	NA	NA	0.1584	0.0467	0.000697	++?	58
3	20200939	3:20200939	T	G	0.2283	0.0673	0.0006975	++	31.5	NA	NA	NA	0.2283	0.0673	0.0006975	++?	31.5
6	41575853	6:41575853	A	G	0.3211	0.0975	0.0009918	++	0	0.137714	0.0841511	0.102143	0.216	0.0637	0.0006981	+++	16.7
10	15182618	10:15182618	T	G	-0.2039	0.0602	0.0006994	--	0	NA	NA	NA	-0.2039	0.0602	0.0006994	--?	0
8	114350396	8:114350396	T	C	-0.3342	0.0986	0.0006997	--	0	NA	NA	NA	-0.3342	0.0986	0.0006997	--?	0
3	20200981	3:20200981	T	C	-0.5801	0.1711	0.0007	--	8.2	NA	NA	NA	-0.5801	0.1711	0.0007	--?	8.2
4	183542184	4:183542184	A	G	0.6146	0.1813	0.0007004	++	0	NA	NA	NA	0.6146	0.1813	0.0007004	++?	0
1	37644999	1:37644999	T	G	-0.3441	0.1015	0.0007009	--	0	NA	NA	NA	-0.3441	0.1015	0.0007009	--?	0
7	97725558	7:97725558	T	C	0.516	0.1564	0.000972	++	57.1	0.223491	0.140053	0.110956	0.3536	0.1043	0.0007014	+++	53.2
21	15308190	21:15308190	T	C	-0.3347	0.0988	0.0007018	--	0	NA	NA	NA	-0.3347	0.0988	0.0007018	--?	0
6	130727294	6:130727294	T	C	-0.2295	0.068	0.0007376	--	0	-0.098379	0.0728651	0.177366	-0.1685	0.0497	0.000702	---	0
19	2728971	19:2728971	A	C	-0.2881	0.085	0.0007021	--	48.5	NA	NA	NA	-0.2881	0.085	0.0007021	--?	48.5
7	156832380	7:156832380	C	G	-0.2451	0.0733	0.0008312	--	0	-0.110327	0.0818406	0.178033	-0.1851	0.0546	0.0007022	---	0
8	114318878	8:114318878	T	C	0.3336	0.0985	0.0007042	++	0	NA	NA	NA	0.3336	0.0985	0.0007042	++?	0
19	35211576	19:35211576	C	G	0.5096	0.1504	0.0007053	++	0	NA	NA	NA	0.5096	0.1504	0.0007053	++?	0
2	101749923	2:101749923	A	G	0.3748	0.1118	0.0008006	++	55	0.153359	0.097976	0.117931	0.2496	0.0737	0.0007069	+++	55
7	86045837	7:86045837	A	T	0.6844	0.1859	0.0002318	++	0	0.204161	0.194021	0.293012	0.4545	0.1342	0.0007086	+++	40.9
7	22393577	7:22393577	T	C	-0.1759	0.0479	0.00024	--	45.6	-0.0532032	0.0492249	0.280118	-0.1162	0.0343	0.000709	---	60.2
8	114301005	8:114301005	A	G	0.3331	0.0984	0.00071	++	0	NA	NA	NA	0.3331	0.0984	0.00071	++?	0
6	130729397	6:130729397	A	T	0.2293	0.068	0.0007487	++	0	0.098379	0.0728651	0.177366	0.1683	0.0497	0.0007105	+++	0
18	23110803	18:23110803	T	G	-0.8275	0.2351	0.0004326	--	0	-0.28113	0.177248	0.113134	-0.4791	0.1415	0.0007116	---	46.3
1	74115466	1:74115466	A	G	-0.1795	0.0505	0.0003837	--	0	-0.0625588	0.0522077	0.231184	-0.1229	0.0363	0.0007122	---	23.8
8	114296513	8:114296513	A	C	0.3329	0.0984	0.0007122	++	0	NA	NA	NA	0.3329	0.0984	0.0007122	++?	0
8	28701733	8:28701733	T	G	-0.6487	0.1917	0.000713	--	0	NA	NA	NA	-0.6487	0.1917	0.000713	--?	0
6	130730807	6:130730807	A	C	0.2293	0.068	0.0007525	++	0	0.098379	0.0728651	0.177366	0.1683	0.0497	0.0007134	+++	0
6	130756349	6:130756349	T	C	0.2336	0.0707	0.0009553	++	0	0.107453	0.0754439	0.154775	0.1746	0.0516	0.0007141	+++	0
8	114292666	8:114292666	T	C	0.3328	0.0983	0.0007147	++	0	NA	NA	NA	0.3328	0.0983	0.0007147	++?	0
1	78760605	1:78760605	A	C	-0.2123	0.0627	0.0007154	--	14.8	NA	NA	NA	-0.2123	0.0627	0.0007154	--?	14.8
13	78692405	13:78692405	A	G	0.4161	0.1029	5.234e-05	++	0	0.0632812	0.11526	0.583145	0.2597	0.0767	0.0007158	+++	66.1
1	221225877	1:221225877	A	G	0.5842	0.1727	0.0007161	++	0	NA	NA	NA	0.5842	0.1727	0.0007161	++?	0
1	78761453	1:78761453	A	G	-0.2123	0.0627	0.0007161	--	14.9	NA	NA	NA	-0.2123	0.0627	0.0007161	--?	14.9
7	145390621	7:145390621	A	C	-0.1625	0.0489	0.0008796	--	0	-0.0688457	0.0445818	0.122939	-0.1114	0.0329	0.0007171	---	8.6
19	48929791	19:48929791	T	C	-0.3142	0.0929	0.0007171	--	17	NA	NA	NA	-0.3142	0.0929	0.0007171	--?	17
4	33403718	4:33403718	T	C	0.4092	0.1209	0.0007173	++	0	NA	NA	NA	0.4092	0.1209	0.0007173	++?	0
4	33403688	4:33403688	A	G	0.4092	0.121	0.0007183	++	0	NA	NA	NA	0.4092	0.121	0.0007183	++?	0
8	114190390	8:114190390	A	C	-0.3308	0.0978	0.0007213	--	0	NA	NA	NA	-0.3308	0.0978	0.0007213	--?	0
8	114187478	8:114187478	T	C	0.3307	0.0978	0.0007217	++	0	NA	NA	NA	0.3307	0.0978	0.0007217	++?	0
9	98996534	9:98996534	A	G	-0.1654	0.0456	0.0002863	--	0	-0.0527407	0.0436285	0.22709	-0.1066	0.0315	0.0007218	---	37.4
10	80088847	10:80088847	A	G	-0.2473	0.0718	0.0005765	--	0	-0.0965291	0.0730469	0.18674	-0.1732	0.0512	0.0007225	---	33
13	78692149	13:78692149	A	G	0.4156	0.1028	5.324e-05	++	0	0.0632812	0.11526	0.583145	0.2594	0.0767	0.0007231	+++	66
8	8655127	8:8655127	T	G	0.6084	0.18	0.0007237	++	0	NA	NA	NA	0.6084	0.18	0.0007237	++?	0
22	40076290	22:40076290	T	C	0.6272	0.1832	0.0006176	++	0	0.248114	0.181766	0.172647	0.4362	0.129	0.0007238	+++	31.7
8	114250761	8:114250761	T	C	0.3317	0.0981	0.0007249	++	0	NA	NA	NA	0.3317	0.0981	0.0007249	++?	0
8	114261768	8:114261768	A	T	-0.3317	0.0981	0.0007254	--	0	NA	NA	NA	-0.3317	0.0981	0.0007254	--?	0
7	28406603	7:28406603	A	G	0.4559	0.1349	0.0007259	++	70.6	NA	NA	NA	0.4559	0.1349	0.0007259	++?	70.6
7	150941249	7:150941249	T	C	-0.5194	0.1429	0.0002792	--	0	-0.164056	0.138912	0.237967	-0.3367	0.0996	0.000726	---	41.1
17	69442427	17:69442427	C	G	-0.4255	0.1259	0.0007263	--	52.5	NA	NA	NA	-0.4255	0.1259	0.0007263	--?	52.5
1	167119426	1:167119426	T	C	0.2833	0.0794	0.0003625	++	0	0.096319	0.0787861	0.22188	0.189	0.0559	0.0007271	+++	30.1
1	167119418	1:167119418	A	G	0.2832	0.0794	0.0003632	++	0	0.096319	0.0787861	0.22188	0.189	0.0559	0.0007279	+++	30.1
6	169975603	6:169975603	C	G	0.3476	0.1029	0.000728	++	0	NA	NA	NA	0.3476	0.1029	0.000728	++?	0
7	156822706	7:156822706	A	G	-0.207	0.0613	0.0007281	--	0	NA	NA	NA	-0.207	0.0613	0.0007281	--?	0
11	93871213	11:93871213	A	G	0.5004	0.1427	0.0004554	++	0	0.178157	0.126827	0.160509	0.3203	0.0948	0.0007284	+++	36.7
8	114226699	8:114226699	A	G	-0.3314	0.0981	0.0007287	--	0	NA	NA	NA	-0.3314	0.0981	0.0007287	--?	0
14	85262045	14:85262045	C	G	0.4983	0.1475	0.0007292	++	72.7	NA	NA	NA	0.4983	0.1475	0.0007292	++?	72.7
13	78688310	13:78688310	A	G	0.4151	0.1028	5.405e-05	++	0	0.0632812	0.11526	0.583145	0.2592	0.0767	0.0007295	+++	65.9
8	114217096	8:114217096	T	C	-0.3313	0.0981	0.0007302	--	0	NA	NA	NA	-0.3313	0.0981	0.0007302	--?	0
8	114213603	8:114213603	A	G	0.3313	0.0981	0.0007308	++	0	NA	NA	NA	0.3313	0.0981	0.0007308	++?	0
21	15307300	21:15307300	T	C	-0.3367	0.0997	0.0007314	--	0	NA	NA	NA	-0.3367	0.0997	0.0007314	--?	0
9	98996291	9:98996291	T	C	-0.1653	0.0456	0.0002918	--	0	-0.0527407	0.0436285	0.22709	-0.1065	0.0315	0.0007322	---	37.2
20	56361481	20:56361481	A	G	-0.2613	0.0702	0.0001995	--	0	-0.0755468	0.0637242	0.236176	-0.1594	0.0472	0.0007322	---	57
10	80075608	10:80075608	A	G	-0.1928	0.0571	0.000733	--	0	NA	NA	NA	-0.1928	0.0571	0.000733	--?	0
6	161841065	6:161841065	T	G	-0.1614	0.0478	0.0007331	--	54	NA	NA	NA	-0.1614	0.0478	0.0007331	--?	54
20	61267267	20:61267267	T	C	0.1629	0.0483	0.0007333	++	36.3	NA	NA	NA	0.1629	0.0483	0.0007333	++?	36.3
13	78687048	13:78687048	T	C	0.415	0.1028	5.449e-05	++	0	0.0632812	0.11526	0.583145	0.2591	0.0767	0.0007334	+++	65.8
8	74997242	8:74997242	A	G	0.5818	0.162	0.0003294	++	65.3	0.191779	0.162221	0.237489	0.387	0.1146	0.0007348	+++	65.4
3	37818686	3:37818686	T	C	0.4052	0.1124	0.0003109	++	0	0.131136	0.114821	0.253775	0.2711	0.0803	0.0007351	+++	35
8	114122629	8:114122629	T	G	0.3713	0.0993	0.0001856	++	0	0.100963	0.104691	0.335156	0.2432	0.0721	0.0007372	+++	48.7
1	207968257	1:207968257	T	C	-0.3602	0.1056	0.0006446	--	26.5	-0.139723	0.095213	0.142657	-0.2386	0.0707	0.0007381	---	46.9
7	156832939	7:156832939	A	G	0.2327	0.0689	0.0007394	++	0	NA	NA	NA	0.2327	0.0689	0.0007394	++?	0
17	69441010	17:69441010	T	G	0.4254	0.1261	0.0007397	++	53.2	NA	NA	NA	0.4254	0.1261	0.0007397	++?	53.2
10	26908475	10:26908475	T	G	0.3335	0.0988	0.0007402	++	0	NA	NA	NA	0.3335	0.0988	0.0007402	++?	0
8	19043625	8:19043625	T	C	0.1655	0.049	0.0007404	++	10.9	NA	NA	NA	0.1655	0.049	0.0007404	++?	10.9
6	94292168	6:94292168	T	G	0.2486	0.0728	0.0006417	++	0	0.0970295	0.0676698	0.152018	0.1672	0.0496	0.000741	+++	24.1
6	130741847	6:130741847	A	C	-0.2287	0.0681	0.0007899	--	0	-0.098379	0.0728651	0.177366	-0.1679	0.0498	0.0007416	---	0
6	136743441	6:136743441	A	G	-0.1721	0.0496	0.0005227	--	0	-0.0639966	0.0471174	0.174788	-0.1153	0.0342	0.0007421	---	22.4
17	69440293	17:69440293	A	G	0.4254	0.1261	0.0007431	++	53.6	NA	NA	NA	0.4254	0.1261	0.0007431	++?	53.6
1	198488490	1:198488490	T	C	0.2588	0.0614	2.487e-05	++	72.9	0.0299184	0.0644278	0.642515	0.1499	0.0444	0.0007437	+++	80.6
9	98987628	9:98987628	T	G	-0.1649	0.0455	0.0002886	--	0	-0.0522014	0.0435776	0.231329	-0.1061	0.0315	0.0007441	---	37.8
5	124473456	5:124473456	A	G	0.3548	0.1004	0.0004071	++	0	0.123963	0.101603	0.222812	0.2408	0.0714	0.0007445	+++	28.4
18	76025764	18:76025764	A	G	0.3987	0.114	0.0004695	++	81.2	0.142753	0.10349	0.168179	0.2584	0.0766	0.0007455	+++	75.2
19	48745187	19:48745187	A	C	-0.5546	0.1236	7.267e-06	--	0	-0.0209473	0.130927	0.872929	-0.303	0.0899	0.0007483	---	79
1	198527569	1:198527569	T	C	0.307	0.083	0.0002177	++	82.5	0.0883796	0.0844956	0.295906	0.1996	0.0592	0.0007504	+++	78.1
1	198511693	1:198511693	T	G	-0.3061	0.0828	0.0002203	--	82.6	-0.0883796	0.0844956	0.295906	-0.1994	0.0592	0.0007507	---	78.1
19	6245700	19:6245700	T	C	-0.5548	0.1159	1.707e-06	--	0	0.0965893	0.148406	0.515342	-0.3079	0.0914	0.0007511	--+	83.6
15	72006796	15:72006796	C	G	0.1571	0.0466	0.0007512	++	60.1	NA	NA	NA	0.1571	0.0466	0.0007512	++?	60.1
1	198512153	1:198512153	A	G	0.306	0.0828	0.0002207	++	82.6	0.0883796	0.0844956	0.295906	0.1994	0.0592	0.0007516	+++	78.1
5	176129823	5:176129823	C	G	-0.2152	0.0639	0.000752	--	0	NA	NA	NA	-0.2152	0.0639	0.000752	--?	0
20	61272161	20:61272161	A	C	-0.1592	0.0473	0.0007521	--	38.9	NA	NA	NA	-0.1592	0.0473	0.0007521	--?	38.9
20	53615713	20:53615713	T	C	0.5704	0.1693	0.0007523	++	0	NA	NA	NA	0.5704	0.1693	0.0007523	++?	0
1	83642782	1:83642782	T	C	0.1632	0.0484	0.0007527	++	0	NA	NA	NA	0.1632	0.0484	0.0007527	++?	0
12	1988751	12:1988751	T	G	-0.2441	0.0725	0.0007536	--	0	NA	NA	NA	-0.2441	0.0725	0.0007536	--?	0
4	111834562	4:111834562	A	G	-0.2253	0.0669	0.0007545	--	0	NA	NA	NA	-0.2253	0.0669	0.0007545	--?	0
9	98978054	9:98978054	A	G	0.1603	0.0458	0.0004684	++	0	0.0576905	0.0438328	0.188517	0.1067	0.0317	0.0007546	+++	31.2
12	97441750	12:97441750	T	C	0.3912	0.1161	0.0007549	++	58.8	NA	NA	NA	0.3912	0.1161	0.0007549	++?	58.8
8	143778311	8:143778311	T	G	-0.5617	0.1668	0.0007566	--	84.1	NA	NA	NA	-0.5617	0.1668	0.0007566	--?	84.1
12	66107157	12:66107157	A	G	0.4245	0.126	0.0007579	++	71.9	NA	NA	NA	0.4245	0.126	0.0007579	++?	71.9
15	53451511	15:53451511	A	G	-0.1713	0.0509	0.0007586	--	0	NA	NA	NA	-0.1713	0.0509	0.0007586	--?	0
5	30549640	5:30549640	T	G	-0.4076	0.121	0.0007588	--	51.5	NA	NA	NA	-0.4076	0.121	0.0007588	--?	51.5
5	30563563	5:30563563	T	C	-0.4089	0.1215	0.0007605	--	52.6	NA	NA	NA	-0.4089	0.1215	0.0007605	--?	52.6
6	136743135	6:136743135	A	G	-0.1717	0.0496	0.0005417	--	0	-0.0639966	0.0471174	0.174788	-0.115	0.0342	0.0007609	---	21.7
7	10478007	7:10478007	T	C	-0.1571	0.0455	0.0005639	--	0	-0.0599567	0.0462803	0.195534	-0.1093	0.0325	0.0007613	---	10.7
7	145717550	7:145717550	A	G	0.2175	0.0657	0.0009327	++	69.5	0.0926733	0.0609513	0.128811	0.1504	0.0447	0.000763	+++	61.6
15	53452214	15:53452214	C	G	0.1712	0.0509	0.000764	++	0	NA	NA	NA	0.1712	0.0509	0.000764	++?	0
19	8247553	19:8247553	A	G	0.3712	0.1024	0.0002875	++	0	0.114673	0.110343	0.29902	0.2525	0.075	0.0007644	+++	48.1
4	101989816	4:101989816	T	C	0.2369	0.0666	0.0003772	++	0	0.0801766	0.0654649	0.221055	0.1572	0.0467	0.0007645	+++	31
14	22157095	14:22157095	T	C	-0.6442	0.1915	0.0007707	--	59.3	NA	NA	NA	-0.6442	0.1915	0.0007707	--?	59.3
19	48948947	19:48948947	C	G	0.2568	0.0763	0.0007708	++	75.3	NA	NA	NA	0.2568	0.0763	0.0007708	++?	75.3
1	198530722	1:198530722	T	C	0.307	0.0832	0.0002247	++	82.5	0.0883796	0.0844956	0.295906	0.1994	0.0593	0.0007714	+++	78.1
2	4108106	2:4108106	A	G	0.7196	0.214	0.0007723	++	47.8	NA	NA	NA	0.7196	0.214	0.0007723	++?	47.8
13	78693720	13:78693720	A	C	-0.4198	0.1041	5.473e-05	--	0	-0.0632812	0.11526	0.583145	-0.2597	0.0772	0.0007723	---	66.2
10	29031686	10:29031686	A	C	-0.2251	0.067	0.0007727	--	0	NA	NA	NA	-0.2251	0.067	0.0007727	--?	0
1	198456040	1:198456040	A	G	0.3115	0.0849	0.0002419	++	81.6	0.0924584	0.0823459	0.261872	0.1987	0.0591	0.0007735	+++	77.4
19	48949286	19:48949286	T	G	-0.2566	0.0763	0.0007747	--	75.3	NA	NA	NA	-0.2566	0.0763	0.0007747	--?	75.3
9	94401402	9:94401402	T	C	-0.2173	0.0646	0.0007748	--	0	NA	NA	NA	-0.2173	0.0646	0.0007748	--?	0
19	47288150	19:47288150	A	C	-0.1473	0.0438	0.0007748	--	0	NA	NA	NA	-0.1473	0.0438	0.0007748	--?	0
1	198471910	1:198471910	A	G	0.3089	0.083	0.0001967	++	80.7	0.0862216	0.0805815	0.28496	0.1943	0.0578	0.0007752	+++	77.5
8	88842121	8:88842121	A	G	0.6161	0.1833	0.0007778	++	45.2	NA	NA	NA	0.6161	0.1833	0.0007778	++?	45.2
12	2000278	12:2000278	T	G	0.1521	0.0453	0.0007787	++	0	NA	NA	NA	0.1521	0.0453	0.0007787	++?	0
12	64984142	12:64984142	T	G	0.1643	0.0444	0.0002171	++	73.2	0.0471975	0.0427918	0.270392	0.1035	0.0308	0.0007788	+++	72.7
17	68422568	17:68422568	A	G	0.5682	0.1691	0.000779	++	0	NA	NA	NA	0.5682	0.1691	0.000779	++?	0
6	5773821	6:5773821	A	G	0.2073	0.0617	0.0007804	++	0	NA	NA	NA	0.2073	0.0617	0.0007804	++?	0
8	114097844	8:114097844	T	C	-0.3695	0.0994	0.0002017	--	0	-0.100963	0.104691	0.335156	-0.2422	0.0721	0.0007811	---	48.7
8	94245605	8:94245605	T	C	-0.5235	0.1558	0.0007814	--	0	NA	NA	NA	-0.5235	0.1558	0.0007814	--?	0
13	78689932	13:78689932	C	G	0.4189	0.104	5.606e-05	++	0	0.0632812	0.11526	0.583145	0.2594	0.0772	0.000782	+++	66
8	114077717	8:114077717	A	G	-0.3701	0.0995	0.0002011	--	0	-0.100963	0.104691	0.335156	-0.2423	0.0721	0.0007833	---	49.4
13	78689599	13:78689599	T	C	0.4188	0.104	5.627e-05	++	0	0.0632812	0.11526	0.583145	0.2593	0.0772	0.0007834	+++	66
13	78686561	13:78686561	A	G	-0.4189	0.104	5.62e-05	--	0	-0.0632812	0.11526	0.583145	-0.2593	0.0772	0.0007835	---	65.9
15	54095266	15:54095266	T	C	0.2901	0.0864	0.0007836	++	0	NA	NA	NA	0.2901	0.0864	0.0007836	++?	0
8	114197425	8:114197425	T	C	0.3271	0.0974	0.0007839	++	0	NA	NA	NA	0.3271	0.0974	0.0007839	++?	0
8	114140240	8:114140240	T	C	0.3689	0.0993	0.000204	++	0	0.100963	0.104691	0.335156	0.242	0.0721	0.0007845	+++	48.4
4	11208534	4:11208534	T	C	0.6028	0.1795	0.0007858	++	0	NA	NA	NA	0.6028	0.1795	0.0007858	++?	0
20	48689616	20:48689616	T	G	0.2152	0.0641	0.0007869	++	0	NA	NA	NA	0.2152	0.0641	0.0007869	++?	0
4	182999840	4:182999840	C	G	-0.1689	0.0503	0.0007876	--	0	NA	NA	NA	-0.1689	0.0503	0.0007876	--?	0
8	114111197	8:114111197	A	T	-0.3689	0.0994	0.000205	--	0	-0.100963	0.104691	0.335156	-0.2419	0.0721	0.0007882	---	48.4
8	114111532	8:114111532	A	G	0.3689	0.0994	0.0002051	++	0	0.100963	0.104691	0.335156	0.2419	0.0721	0.0007885	+++	48.3
9	133976586	9:133976586	A	G	-0.1617	0.0485	0.000851	--	0	-0.0688745	0.0495419	0.164864	-0.1163	0.0346	0.0007895	---	6.6
19	48950259	19:48950259	T	C	-0.2562	0.0763	0.0007907	--	75.5	NA	NA	NA	-0.2562	0.0763	0.0007907	--?	75.5
8	114114638	8:114114638	T	C	0.3687	0.0993	0.0002063	++	0	0.100963	0.104691	0.335156	0.2418	0.0721	0.0007911	+++	48.2
8	114193009	8:114193009	A	G	-0.3685	0.0993	0.0002068	--	0	-0.100963	0.104691	0.335156	-0.2418	0.072	0.0007915	---	48.2
6	29878892	6:29878892	A	T	-0.1694	0.0505	0.0007916	--	10.3	NA	NA	NA	-0.1694	0.0505	0.0007916	--?	10.3
8	114190475	8:114190475	A	G	-0.3685	0.0993	0.0002069	--	0	-0.100963	0.104691	0.335156	-0.2418	0.072	0.0007918	---	48.2
3	63338642	3:63338642	C	G	0.1491	0.0444	0.0007921	++	0	NA	NA	NA	0.1491	0.0444	0.0007921	++?	0
6	94291842	6:94291842	T	C	-0.2419	0.0721	0.0007924	--	0	NA	NA	NA	-0.2419	0.0721	0.0007924	--?	0
8	114118732	8:114118732	T	C	0.3685	0.0993	0.0002071	++	0	0.100963	0.104691	0.335156	0.2418	0.0721	0.0007927	+++	48.2
2	63270001	2:63270001	T	C	-0.7444	0.2219	0.000793	--	32	NA	NA	NA	-0.7444	0.2219	0.000793	--?	32
19	6506469	19:6506469	A	G	-0.1644	0.049	0.000793	--	37.1	NA	NA	NA	-0.1644	0.049	0.000793	--?	37.1
6	169975293	6:169975293	T	G	0.3461	0.1032	0.0007941	++	0	NA	NA	NA	0.3461	0.1032	0.0007941	++?	0
19	48945880	19:48945880	T	C	0.2573	0.0767	0.0007943	++	74.1	NA	NA	NA	0.2573	0.0767	0.0007943	++?	74.1
18	18710992	18:18710992	T	C	0.4715	0.1406	0.0007949	++	18.5	NA	NA	NA	0.4715	0.1406	0.0007949	++?	18.5
19	48950526	19:48950526	T	C	0.2561	0.0763	0.0007949	++	75.5	NA	NA	NA	0.2561	0.0763	0.0007949	++?	75.5
6	5786455	6:5786455	A	T	0.2396	0.0714	0.0007967	++	0	NA	NA	NA	0.2396	0.0714	0.0007967	++?	0
8	114210035	8:114210035	T	C	0.3284	0.0979	0.0007975	++	0	NA	NA	NA	0.3284	0.0979	0.0007975	++?	0
19	45530006	19:45530006	A	G	-0.1588	0.0481	0.0009529	--	51.4	-0.0679547	0.0457764	0.13809	-0.1112	0.0332	0.0007979	---	49.2
11	93862084	11:93862084	T	G	0.4968	0.1432	0.0005199	++	0	0.178157	0.126827	0.160509	0.3183	0.0949	0.0008006	+++	35.6
5	173759798	5:173759798	A	G	-0.2239	0.0668	0.0008015	--	0	NA	NA	NA	-0.2239	0.0668	0.0008015	--?	0
1	70072441	1:70072441	A	G	-0.2801	0.0843	0.0008939	--	0	-0.11896	0.082875	0.151579	-0.1981	0.0591	0.0008016	---	9.4
20	37551185	20:37551185	T	C	0.4252	0.119	0.000354	++	0	0.137303	0.135129	0.309907	0.2994	0.0893	0.000802	+++	22.3
7	102688352	7:102688352	A	G	0.5207	0.1346	0.0001094	++	0	0.125477	0.118817	0.291276	0.2986	0.0891	0.0008021	+++	60.4
6	169977790	6:169977790	T	G	0.3462	0.1033	0.0008022	++	0	NA	NA	NA	0.3462	0.1033	0.0008022	++?	0
19	48950864	19:48950864	A	C	-0.2559	0.0763	0.0008027	--	75.5	NA	NA	NA	-0.2559	0.0763	0.0008027	--?	75.5
8	114325598	8:114325598	A	T	-0.3757	0.0995	0.0001601	--	0	-0.0938813	0.104078	0.367327	-0.2411	0.0719	0.0008036	---	51.8
6	169967390	6:169967390	T	C	0.3457	0.1032	0.000804	++	0	NA	NA	NA	0.3457	0.1032	0.000804	++?	0
8	114320088	8:114320088	A	C	0.3755	0.0995	0.0001605	++	0	0.0938813	0.104078	0.367327	0.241	0.0719	0.000804	+++	51.8
8	114319101	8:114319101	A	G	-0.3755	0.0995	0.0001606	--	0	-0.0938813	0.104078	0.367327	-0.241	0.0719	0.0008043	---	51.8
6	169978204	6:169978204	A	G	-0.3461	0.1033	0.0008051	--	0	NA	NA	NA	-0.3461	0.1033	0.0008051	--?	0
6	169978491	6:169978491	C	G	-0.3461	0.1033	0.0008057	--	0	NA	NA	NA	-0.3461	0.1033	0.0008057	--?	0
2	227868351	2:227868351	T	C	0.7029	0.2098	0.0008059	++	0	NA	NA	NA	0.7029	0.2098	0.0008059	++?	0
13	78686577	13:78686577	A	G	0.4188	0.1042	5.816e-05	++	0	0.0632812	0.11526	0.583145	0.259	0.0773	0.0008063	+++	65.9
20	19714074	20:19714074	T	G	0.2593	0.0786	0.000972	++	0	0.107331	0.0682255	0.11609	0.1726	0.0515	0.0008073	+++	13
8	114294063	8:114294063	A	G	0.3746	0.0994	0.0001629	++	0	0.0938813	0.104078	0.367327	0.2408	0.0719	0.0008078	+++	51.6
5	30552811	5:30552811	A	G	-0.4053	0.121	0.0008086	--	52.7	NA	NA	NA	-0.4053	0.121	0.0008086	--?	52.7
8	144585677	8:144585677	T	C	0.5069	0.1513	0.0008088	++	80.5	NA	NA	NA	0.5069	0.1513	0.0008088	++?	80.5
7	156828806	7:156828806	T	C	0.2118	0.0632	0.0008089	++	0	NA	NA	NA	0.2118	0.0632	0.0008089	++?	0
1	175074439	1:175074439	A	G	0.5175	0.1545	0.0008096	++	0	NA	NA	NA	0.5175	0.1545	0.0008096	++?	0
8	114287162	8:114287162	T	C	-0.3742	0.0993	0.0001642	--	0	-0.0938813	0.104078	0.367327	-0.2406	0.0718	0.0008102	---	51.6
6	31323838	6:31323838	C	G	0.193	0.0576	0.0008103	++	48.4	NA	NA	NA	0.193	0.0576	0.0008103	++?	48.4
6	29879252	6:29879252	A	T	0.169	0.0505	0.000811	++	10.3	NA	NA	NA	0.169	0.0505	0.000811	++?	10.3
10	67615011	10:67615011	A	G	0.4884	0.1458	0.0008111	++	0	NA	NA	NA	0.4884	0.1458	0.0008111	++?	0
17	14521216	17:14521216	T	G	-0.2732	0.0816	0.0008111	--	0	NA	NA	NA	-0.2732	0.0816	0.0008111	--?	0
19	27797783	19:27797783	T	C	-0.5006	0.1495	0.0008113	--	0	NA	NA	NA	-0.5006	0.1495	0.0008113	--?	0
6	31323766	6:31323766	T	C	0.1929	0.0576	0.0008119	++	48.4	NA	NA	NA	0.1929	0.0576	0.0008119	++?	48.4
12	84978897	12:84978897	A	C	0.3946	0.1178	0.000812	++	58.8	-0.0743802	0.061467	0.22662	0.3946	0.1178	0.000812	++?	58.8
6	11755727	6:11755727	A	G	-0.3742	0.1018	0.0002369	--	0	-0.10978	0.089799	0.221892	-0.2255	0.0673	0.0008123	---	47.7
2	227843223	2:227843223	A	G	-0.7155	0.2137	0.0008131	--	0	NA	NA	NA	-0.7155	0.2137	0.0008131	--?	0
6	31322704	6:31322704	A	G	0.1929	0.0576	0.0008141	++	47.3	NA	NA	NA	0.1929	0.0576	0.0008141	++?	47.3
6	169980115	6:169980115	A	G	-0.346	0.1033	0.0008143	--	0	NA	NA	NA	-0.346	0.1033	0.0008143	--?	0
10	80072485	10:80072485	A	G	0.1932	0.0577	0.0008147	++	12	NA	NA	NA	0.1932	0.0577	0.0008147	++?	12
17	14560843	17:14560843	T	G	0.2812	0.084	0.0008147	++	0	NA	NA	NA	0.2812	0.084	0.0008147	++?	0
19	48951297	19:48951297	T	C	-0.2555	0.0763	0.0008147	--	75.6	NA	NA	NA	-0.2555	0.0763	0.0008147	--?	75.6
5	30552262	5:30552262	T	C	-0.4049	0.121	0.0008155	--	52.8	NA	NA	NA	-0.4049	0.121	0.0008155	--?	52.8
13	78315135	13:78315135	A	G	0.3124	0.0873	0.0003456	++	72.8	0.100732	0.0888981	0.25752	0.2085	0.0623	0.0008168	+++	69.5
6	31322470	6:31322470	C	G	0.1929	0.0576	0.0008175	++	46.1	NA	NA	NA	0.1929	0.0576	0.0008175	++?	46.1
1	167116831	1:167116831	T	C	-0.282	0.0794	0.0003848	--	0	-0.0939447	0.0789814	0.23463	-0.1874	0.056	0.0008178	---	30.5
22	47579663	22:47579663	A	G	0.4428	0.1323	0.000818	++	0	NA	NA	NA	0.4428	0.1323	0.000818	++?	0
6	29879584	6:29879584	T	C	-0.1688	0.0505	0.0008183	--	9.6	NA	NA	NA	-0.1688	0.0505	0.0008183	--?	9.6
10	111376044	10:111376044	C	G	0.4801	0.14	0.000605	++	0	0.183393	0.144022	0.203274	0.336	0.1004	0.0008183	+++	26.5
19	48951450	19:48951450	T	C	0.2554	0.0763	0.0008185	++	75.7	NA	NA	NA	0.2554	0.0763	0.0008185	++?	75.7
6	153176559	6:153176559	T	C	-0.1625	0.0478	0.0006699	--	0	-0.0632211	0.0466195	0.175464	-0.1116	0.0334	0.0008186	---	24.6
13	78690186	13:78690186	A	G	-0.4156	0.1028	5.314e-05	--	0	-0.0562431	0.116049	0.628063	-0.2575	0.077	0.0008198	---	66.9
1	146765454	1:146765454	C	G	0.254	0.0759	0.00082	++	24.5	NA	NA	NA	0.254	0.0759	0.00082	++?	24.5
6	31323296	6:31323296	A	G	0.1927	0.0576	0.0008203	++	47.4	NA	NA	NA	0.1927	0.0576	0.0008203	++?	47.4
4	49519908	4:49519908	A	T	0.2592	0.0775	0.0008205	++	0	NA	NA	NA	0.2592	0.0775	0.0008205	++?	0
1	37638865	1:37638865	T	C	-0.3392	0.1014	0.0008207	--	0	NA	NA	NA	-0.3392	0.1014	0.0008207	--?	0
6	169966632	6:169966632	T	C	-0.3444	0.1029	0.0008207	--	0	NA	NA	NA	-0.3444	0.1029	0.0008207	--?	0
9	134602956	9:134602956	T	C	-0.2904	0.0874	0.0008886	--	0	-0.122955	0.0872391	0.159121	-0.2065	0.0617	0.0008208	---	12.1
15	56322148	15:56322148	T	C	-0.1719	0.0517	0.0008894	--	36	-0.0720393	0.0500122	0.150153	-0.1203	0.036	0.000821	---	42.7
14	22158539	14:22158539	A	G	-0.6408	0.1915	0.0008212	--	61.1	NA	NA	NA	-0.6408	0.1915	0.0008212	--?	61.1
19	54611560	19:54611560	C	G	0.1491	0.0446	0.0008216	++	0	NA	NA	NA	0.1491	0.0446	0.0008216	++?	0
6	31323409	6:31323409	T	C	0.1927	0.0576	0.0008219	++	47.5	NA	NA	NA	0.1927	0.0576	0.0008219	++?	47.5
18	43422816	18:43422816	A	G	-0.5226	0.1355	0.0001146	--	58.7	-0.107344	0.150775	0.476714	-0.3371	0.1008	0.0008225	---	69.8
19	48951567	19:48951567	A	C	-0.2552	0.0763	0.0008234	--	75.7	NA	NA	NA	-0.2552	0.0763	0.0008234	--?	75.7
10	99338847	10:99338847	A	G	0.4169	0.1124	0.0002087	++	7	0.110403	0.123743	0.372569	0.2783	0.0832	0.0008238	+++	54.9
17	47511873	17:47511873	T	C	-0.5857	0.1751	0.0008241	--	0	NA	NA	NA	-0.5857	0.1751	0.0008241	--?	0
13	78693321	13:78693321	T	C	-0.4198	0.1045	5.904e-05	--	0	-0.0632812	0.11526	0.583145	-0.2589	0.0774	0.0008248	---	66.2
6	29879173	6:29879173	T	C	0.1688	0.0505	0.0008252	++	10.6	NA	NA	NA	0.1688	0.0505	0.0008252	++?	10.6
15	72006615	15:72006615	T	G	-0.1561	0.0467	0.0008256	--	61.2	NA	NA	NA	-0.1561	0.0467	0.0008256	--?	61.2
18	43422654	18:43422654	T	G	-0.5224	0.1355	0.0001153	--	58.7	-0.107344	0.150775	0.476714	-0.337	0.1008	0.0008258	---	69.8
19	48952512	19:48952512	A	G	-0.2554	0.0764	0.0008259	--	75.7	NA	NA	NA	-0.2554	0.0764	0.0008259	--?	75.7
1	167116562	1:167116562	T	C	-0.2816	0.0794	0.0003911	--	0	-0.0939447	0.0789814	0.23463	-0.1873	0.056	0.0008264	---	30.3
9	94380023	9:94380023	A	C	-0.2219	0.0664	0.0008275	--	0	NA	NA	NA	-0.2219	0.0664	0.0008275	--?	0
15	54087083	15:54087083	A	G	-0.2902	0.0868	0.0008278	--	0	NA	NA	NA	-0.2902	0.0868	0.0008278	--?	0
6	31057614	6:31057614	A	C	0.1537	0.046	0.0008282	++	0	NA	NA	NA	0.1537	0.046	0.0008282	++?	0
2	164363316	2:164363316	T	C	-0.3032	0.0907	0.0008288	--	4.6	NA	NA	NA	-0.3032	0.0907	0.0008288	--?	4.6
16	30685539	16:30685539	T	C	-0.3901	0.1167	0.0008289	--	57.6	NA	NA	NA	-0.3901	0.1167	0.0008289	--?	57.6
1	146767062	1:146767062	A	G	0.2537	0.0759	0.0008295	++	24.6	NA	NA	NA	0.2537	0.0759	0.0008295	++?	24.6
13	34690520	13:34690520	T	G	0.4506	0.1348	0.0008296	++	0	NA	NA	NA	0.4506	0.1348	0.0008296	++?	0
9	94381137	9:94381137	T	C	0.222	0.0664	0.0008305	++	0	NA	NA	NA	0.222	0.0664	0.0008305	++?	0
12	127294543	12:127294543	A	G	-0.5083	0.1488	0.0006333	--	89.6	-0.199597	0.174363	0.252683	-0.3783	0.1132	0.0008306	---	82.5
9	108583206	9:108583206	T	C	0.2698	0.0807	0.0008312	++	0	NA	NA	NA	0.2698	0.0807	0.0008312	++?	0
8	19422868	8:19422868	A	G	-0.7069	0.2115	0.0008324	+-	78.3	NA	NA	NA	-0.7069	0.2115	0.0008324	+-?	78.3
9	94381503	9:94381503	A	G	0.222	0.0664	0.0008333	++	0	NA	NA	NA	0.222	0.0664	0.0008333	++?	0
5	76744250	5:76744250	T	C	0.5971	0.1787	0.0008349	++	0	NA	NA	NA	0.5971	0.1787	0.0008349	++?	0
5	76797538	5:76797538	A	G	0.5921	0.1772	0.0008349	++	0	NA	NA	NA	0.5921	0.1772	0.0008349	++?	0
19	6245876	19:6245876	C	G	0.5523	0.1162	2.004e-06	++	0	-0.0965893	0.148406	0.515342	0.3057	0.0915	0.000835	++-	83.4
14	22187192	14:22187192	A	G	0.5494	0.1645	0.0008354	++	78	NA	NA	NA	0.5494	0.1645	0.0008354	++?	78
9	134605942	9:134605942	T	C	0.29	0.0874	0.0009105	++	0	0.122955	0.0872391	0.159121	0.2063	0.0618	0.0008363	+++	11.9
9	94382117	9:94382117	T	C	0.222	0.0665	0.0008371	++	0	NA	NA	NA	0.222	0.0665	0.0008371	++?	0
5	30556167	5:30556167	T	G	0.4046	0.1211	0.0008374	++	53.4	NA	NA	NA	0.4046	0.1211	0.0008374	++?	53.4
7	97671277	7:97671277	T	C	-0.5103	0.1439	0.0003899	--	20	-0.169208	0.140036	0.227297	-0.3351	0.1004	0.0008387	---	51.6
10	67611149	10:67611149	A	T	0.4884	0.1463	0.0008394	++	0	NA	NA	NA	0.4884	0.1463	0.0008394	++?	0
13	102457183	13:102457183	A	T	0.1524	0.0456	0.0008405	++	87.2	NA	NA	NA	0.1524	0.0456	0.0008405	++?	87.2
4	33406333	4:33406333	A	G	-0.4036	0.1209	0.0008413	--	0	NA	NA	NA	-0.4036	0.1209	0.0008413	--?	0
19	51384460	19:51384460	A	G	0.2572	0.0689	0.0001886	++	0	0.0676428	0.0698166	0.332919	0.1637	0.049	0.0008431	+++	50.1
15	53403894	15:53403894	T	C	0.2017	0.0604	0.0008442	++	0	NA	NA	NA	0.2017	0.0604	0.0008442	++?	0
6	169985638	6:169985638	T	C	0.3455	0.1035	0.0008455	++	0	NA	NA	NA	0.3455	0.1035	0.0008455	++?	0
19	54611287	19:54611287	A	G	-0.1488	0.0446	0.000846	--	0	NA	NA	NA	-0.1488	0.0446	0.000846	--?	0
1	74117056	1:74117056	T	G	-0.1783	0.0505	0.0004086	--	0	-0.0597498	0.0522185	0.252887	-0.1211	0.0363	0.000847	---	26.2
4	155756363	4:155756363	C	G	0.4344	0.122	0.0003677	++	50	0.140092	0.103959	0.178196	0.264	0.0791	0.0008485	+++	62.8
6	163885290	6:163885290	T	C	0.1501	0.045	0.0008486	++	0	NA	NA	NA	0.1501	0.045	0.0008486	++?	0
15	53396893	15:53396893	T	C	-0.2016	0.0604	0.0008486	--	0	NA	NA	NA	-0.2016	0.0604	0.0008486	--?	0
5	30555771	5:30555771	A	G	0.404	0.1211	0.0008492	++	53.5	NA	NA	NA	0.404	0.1211	0.0008492	++?	53.5
1	167115170	1:167115170	T	C	0.2807	0.0794	0.0004081	++	0	0.0939447	0.0789814	0.23463	0.1868	0.056	0.0008495	+++	29.5
6	169986303	6:169986303	T	C	-0.3453	0.1035	0.0008502	--	0	NA	NA	NA	-0.3453	0.1035	0.0008502	--?	0
6	169969571	6:169969571	T	C	0.3428	0.1028	0.0008505	++	0	NA	NA	NA	0.3428	0.1028	0.0008505	++?	0
18	76232450	18:76232450	T	G	0.1676	0.0508	0.0009654	++	3.4	0.0711079	0.0490201	0.147304	0.1177	0.0353	0.0008508	+++	31.2
21	16411667	21:16411667	A	G	-0.1776	0.0536	0.0009138	--	0	-0.0739835	0.0512614	0.149356	-0.1235	0.037	0.0008517	---	3.9
11	13411534	11:13411534	A	G	0.2244	0.0616	0.0002688	++	0	0.0662089	0.0609036	0.27733	0.1444	0.0433	0.0008529	+++	42.8
11	243817	11:243817	T	C	-0.5062	0.1518	0.0008535	--	0	NA	NA	NA	-0.5062	0.1518	0.0008535	--?	0
15	53441177	15:53441177	A	G	0.1696	0.0509	0.0008538	++	0	NA	NA	NA	0.1696	0.0509	0.0008538	++?	0
3	37786701	3:37786701	T	C	0.4034	0.1134	0.0003731	++	0	0.131136	0.114821	0.253775	0.269	0.0807	0.0008543	+++	33.7
9	94386074	9:94386074	A	G	-0.222	0.0666	0.0008546	--	0	NA	NA	NA	-0.222	0.0666	0.0008546	--?	0
19	6258489	19:6258489	A	G	-0.5341	0.115	3.446e-06	--	0	0.075643	0.146672	0.606193	-0.3018	0.0905	0.0008551	--+	81.5
6	169970494	6:169970494	A	G	-0.3426	0.1027	0.0008556	--	0	NA	NA	NA	-0.3426	0.1027	0.0008556	--?	0
2	176744413	2:176744413	C	G	0.1544	0.0453	0.0006493	++	0	0.0591741	0.0455906	0.194697	0.1071	0.0321	0.0008558	+++	19.3
15	53395505	15:53395505	C	G	0.2015	0.0604	0.0008563	++	0	NA	NA	NA	0.2015	0.0604	0.0008563	++?	0
6	130673706	6:130673706	T	G	-0.218	0.0611	0.0003618	--	0	-0.0696499	0.0661155	0.292463	-0.1496	0.0449	0.0008566	---	32.1
16	49898674	16:49898674	T	C	0.595	0.1579	0.0001643	++	24.4	0.150171	0.156213	0.336693	0.3702	0.111	0.0008566	+++	62.5
14	30542593	14:30542593	A	G	0.6164	0.1849	0.0008568	++	65.8	NA	NA	NA	0.6164	0.1849	0.0008568	++?	65.8
15	72005725	15:72005725	T	G	-0.1555	0.0466	0.0008569	--	61.8	NA	NA	NA	-0.1555	0.0466	0.0008569	--?	61.8
19	6250457	19:6250457	T	G	-0.5386	0.1157	3.264e-06	--	0	0.075643	0.146672	0.606193	-0.3029	0.0909	0.0008569	--+	81.7
6	97120254	6:97120254	A	C	0.2764	0.0756	0.0002543	++	16.4	0.0793989	0.0772199	0.304172	0.18	0.054	0.0008574	+++	55.8
7	75286795	7:75286795	C	G	0.5249	0.1575	0.0008574	++	0	NA	NA	NA	0.5249	0.1575	0.0008574	++?	0
20	59366790	20:59366790	A	G	-0.183	0.0549	0.0008575	--	0	NA	NA	NA	-0.183	0.0549	0.0008575	--?	0
9	98987904	9:98987904	T	C	-0.1626	0.0455	0.0003571	--	0	-0.0522014	0.0435776	0.231329	-0.105	0.0315	0.0008578	---	34.9
19	6232680	19:6232680	T	G	-0.556	0.1168	1.929e-06	--	0	0.0917002	0.146566	0.531725	-0.3045	0.0913	0.0008584	--+	83.6
19	6232654	19:6232654	A	C	-0.556	0.1168	1.929e-06	--	0	0.0917002	0.146566	0.531725	-0.3045	0.0913	0.0008586	--+	83.6
1	167114784	1:167114784	A	G	0.2802	0.0794	0.0004155	++	0	0.0939447	0.0789814	0.23463	0.1866	0.056	0.0008588	+++	29.1
6	169969860	6:169969860	T	G	-0.3434	0.103	0.0008588	--	0	NA	NA	NA	-0.3434	0.103	0.0008588	--?	0
6	169970696	6:169970696	A	G	-0.3424	0.1027	0.0008589	--	0	NA	NA	NA	-0.3424	0.1027	0.0008589	--?	0
6	169968993	6:169968993	A	G	-0.3432	0.103	0.0008602	--	0	NA	NA	NA	-0.3432	0.103	0.0008602	--?	0
12	64987941	12:64987941	T	C	0.1619	0.0443	0.0002552	++	76.9	0.0470338	0.0428556	0.272771	0.1026	0.0308	0.0008613	+++	74.4
5	159401165	5:159401165	A	G	0.4111	0.1234	0.0008627	++	11.1	NA	NA	NA	0.4111	0.1234	0.0008627	++?	11.1
15	92424031	15:92424031	A	C	-0.7376	0.2214	0.0008631	--	0	NA	NA	NA	-0.7376	0.2214	0.0008631	--?	0
3	44625897	3:44625897	A	G	-0.1572	0.0474	0.0009053	--	67.5	-0.0658996	0.0471825	0.16291	-0.1114	0.0334	0.0008641	---	59.5
7	96895941	7:96895941	T	G	-0.1847	0.055	0.0007872	--	66.2	-0.0748748	0.0561625	0.182869	-0.1309	0.0393	0.0008644	---	59.3
2	123347676	2:123347676	C	G	0.5621	0.1688	0.0008653	++	59.3	NA	NA	NA	0.5621	0.1688	0.0008653	++?	59.3
6	97117836	6:97117836	A	G	0.2756	0.0755	0.0002604	++	17.4	0.0793989	0.0772199	0.304172	0.1798	0.054	0.0008678	+++	55.7
8	90614559	8:90614559	T	C	-0.3307	0.0949	0.0004911	--	0	-0.114449	0.0842541	0.174744	-0.2098	0.063	0.0008681	---	31.8
4	126690714	4:126690714	T	C	0.1471	0.0442	0.0008695	++	0	NA	NA	NA	0.1471	0.0442	0.0008695	++?	0
8	114309043	8:114309043	T	C	-0.375	0.1	0.0001763	--	0	-0.0938813	0.104078	0.367327	-0.2401	0.0721	0.0008696	---	51.5
7	157508940	7:157508940	A	G	-0.1658	0.0498	0.00087	--	0	NA	NA	NA	-0.1658	0.0498	0.00087	--?	0
5	30553528	5:30553528	T	C	-0.4029	0.121	0.0008712	--	53.7	NA	NA	NA	-0.4029	0.121	0.0008712	--?	53.7
12	97860209	12:97860209	A	G	-0.2375	0.0678	0.0004584	--	0	-0.081145	0.0631061	0.198884	-0.1537	0.0462	0.000872	---	31.3
6	130675721	6:130675721	A	G	0.2177	0.0611	0.000371	++	0	0.0696499	0.0661155	0.292463	0.1494	0.0449	0.0008722	+++	31.7
7	75287707	7:75287707	T	C	-0.5241	0.1574	0.0008723	--	0	NA	NA	NA	-0.5241	0.1574	0.0008723	--?	0
16	7638949	16:7638949	A	C	-0.2453	0.0687	0.0003561	--	24.6	-0.077716	0.0720686	0.281212	-0.1655	0.0497	0.0008731	---	51.9
9	127064385	9:127064385	A	G	-0.4063	0.1178	0.0005623	--	54.2	-0.148472	0.119858	0.215826	-0.2796	0.084	0.000874	---	55.9
12	86085754	12:86085754	T	C	0.1788	0.053	0.0007477	++	5.6	0.0708866	0.0533421	0.184275	0.1252	0.0376	0.0008753	+++	35.9
15	72018069	15:72018069	A	G	0.1573	0.0473	0.0008756	++	40.1	NA	NA	NA	0.1573	0.0473	0.0008756	++?	40.1
12	86086321	12:86086321	A	C	-0.1788	0.053	0.0007487	--	5.6	-0.0708866	0.0533421	0.184275	-0.1251	0.0376	0.0008759	---	35.8
4	111833316	4:111833316	A	G	-0.2214	0.0665	0.0008763	--	0	NA	NA	NA	-0.2214	0.0665	0.0008763	--?	0
4	111832589	4:111832589	A	T	0.2215	0.0666	0.0008765	++	0	NA	NA	NA	0.2215	0.0666	0.0008765	++?	0
7	7420613	7:7420613	T	C	0.1754	0.0527	0.0008774	++	0	NA	NA	NA	0.1754	0.0527	0.0008774	++?	0
9	99216768	9:99216768	T	C	-0.3343	0.0959	0.0004914	--	70.6	-0.11623	0.0897022	0.195457	-0.218	0.0655	0.0008776	---	67.6
15	53403576	15:53403576	T	C	-0.2011	0.0604	0.0008778	--	0	NA	NA	NA	-0.2011	0.0604	0.0008778	--?	0
19	45529707	19:45529707	A	G	0.1596	0.0481	0.0009082	++	50.6	0.0657367	0.045808	0.151682	0.1104	0.0332	0.0008779	+++	50.3
4	111832768	4:111832768	T	C	0.2214	0.0665	0.0008784	++	0	NA	NA	NA	0.2214	0.0665	0.0008784	++?	0
12	3543981	12:3543981	T	C	0.2938	0.0883	0.0008785	++	70.4	NA	NA	NA	0.2938	0.0883	0.0008785	++?	70.4
15	53394031	15:53394031	A	G	0.201	0.0604	0.0008789	++	0	NA	NA	NA	0.201	0.0604	0.0008789	++?	0
1	167115990	1:167115990	A	G	-0.2779	0.0793	0.0004581	--	0	-0.0950566	0.0779523	0.22306	-0.1849	0.0556	0.0008806	---	28.1
4	33406927	4:33406927	T	G	-0.4025	0.121	0.0008806	--	0	NA	NA	NA	-0.4025	0.121	0.0008806	--?	0
22	47576749	22:47576749	T	C	0.4391	0.132	0.0008806	++	0	NA	NA	NA	0.4391	0.132	0.0008806	++?	0
1	111089029	1:111089029	C	G	-0.4453	0.1305	0.0006424	--	0	-0.171446	0.148359	0.248198	-0.3259	0.098	0.0008807	---	6.8
13	80761271	13:80761271	T	G	-0.1574	0.0473	0.0008817	--	79.2	NA	NA	NA	-0.1574	0.0473	0.0008817	--?	79.2
1	46262846	1:46262846	A	T	0.1852	0.0557	0.0008839	++	17.4	NA	NA	NA	0.1852	0.0557	0.0008839	++?	17.4
1	55080844	1:55080844	C	G	-0.1697	0.051	0.0008849	--	0	NA	NA	NA	-0.1697	0.051	0.0008849	--?	0
1	159595417	1:159595417	A	G	-0.1701	0.0512	0.0008852	--	39.7	NA	NA	NA	-0.1701	0.0512	0.0008852	--?	39.7
4	188115282	4:188115282	T	G	0.1456	0.0438	0.0008861	++	0	NA	NA	NA	0.1456	0.0438	0.0008861	++?	0
6	130678585	6:130678585	A	G	-0.2174	0.0612	0.0003798	--	0	-0.0696499	0.0661155	0.292463	-0.1492	0.0449	0.0008875	---	31.4
15	53392749	15:53392749	A	G	0.2007	0.0604	0.0008878	++	0	NA	NA	NA	0.2007	0.0604	0.0008878	++?	0
6	97122803	6:97122803	T	C	-0.2767	0.0758	0.0002635	--	16.3	-0.0793989	0.0772199	0.304172	-0.1798	0.0541	0.0008881	---	55.7
2	120072326	2:120072326	T	G	0.2963	0.0842	0.0004322	++	0	0.0993627	0.0839393	0.236881	0.1975	0.0594	0.0008891	+++	27.1
4	111824311	4:111824311	A	G	0.2223	0.0669	0.0008902	++	0	NA	NA	NA	0.2223	0.0669	0.0008902	++?	0
6	130686409	6:130686409	A	T	0.2183	0.0614	0.000376	++	0	0.0696499	0.0661155	0.292463	0.1495	0.045	0.0008908	+++	32.3
18	76019037	18:76019037	T	C	0.3778	0.1128	0.0008075	++	71	0.148279	0.102901	0.149996	0.2526	0.076	0.0008915	+++	65
15	53386253	15:53386253	T	C	0.2004	0.0603	0.0008916	++	0	NA	NA	NA	0.2004	0.0603	0.0008916	++?	0
2	19969	2:19969	T	C	-0.4255	0.1281	0.0008919	--	0	NA	NA	NA	-0.4255	0.1281	0.0008919	--?	0
1	198499060	1:198499060	C	G	-0.3061	0.0829	0.0002233	--	82.5	-0.0834581	0.0831226	0.315679	-0.195	0.0587	0.0008931	---	78.5
6	169993405	6:169993405	A	C	0.3445	0.1037	0.0008932	++	0	NA	NA	NA	0.3445	0.1037	0.0008932	++?	0
1	198481331	1:198481331	T	C	-0.3061	0.0829	0.0002232	--	82.3	-0.0834581	0.0831226	0.315679	-0.195	0.0587	0.0008935	---	78.3
1	198482464	1:198482464	T	C	0.3062	0.0829	0.0002232	++	82.3	0.0834581	0.0831226	0.315679	0.195	0.0587	0.0008937	+++	78.4
15	94640843	15:94640843	A	G	-0.2342	0.0689	0.0006794	--	0	-0.0903399	0.0720724	0.210421	-0.1655	0.0498	0.0008937	---	16.3
15	53397625	15:53397625	T	C	-0.2008	0.0604	0.0008942	--	0	NA	NA	NA	-0.2008	0.0604	0.0008942	--?	0
6	54555925	6:54555925	A	G	0.2322	0.0699	0.0008943	++	0	NA	NA	NA	0.2322	0.0699	0.0008943	++?	0
6	97114980	6:97114980	T	G	-0.2754	0.0756	0.0002703	--	17.9	-0.0793989	0.0772199	0.304172	-0.1795	0.054	0.0008948	---	55.6
12	1987044	12:1987044	T	C	-0.2324	0.07	0.0008951	--	0	NA	NA	NA	-0.2324	0.07	0.0008951	--?	0
12	1987245	12:1987245	A	G	0.2324	0.07	0.0008951	++	0	NA	NA	NA	0.2324	0.07	0.0008951	++?	0
12	1997728	12:1997728	T	G	-0.1505	0.0453	0.0008954	--	0	NA	NA	NA	-0.1505	0.0453	0.0008954	--?	0
4	111836832	4:111836832	T	C	-0.2208	0.0665	0.0008956	--	0	NA	NA	NA	-0.2208	0.0665	0.0008956	--?	0
18	6969749	18:6969749	T	C	0.6838	0.1924	0.0003796	++	3.2	0.218014	0.209385	0.298104	0.4706	0.1417	0.0008959	+++	46.2
6	97114956	6:97114956	A	G	-0.2754	0.0756	0.0002707	--	17.9	-0.0793989	0.0772199	0.304172	-0.1795	0.054	0.0008961	---	55.6
20	61267388	20:61267388	A	G	0.1602	0.0482	0.0008961	++	38.6	NA	NA	NA	0.1602	0.0482	0.0008961	++?	38.6
1	198485236	1:198485236	A	G	-0.3062	0.083	0.0002244	--	82.3	-0.0834581	0.0831226	0.315679	-0.195	0.0587	0.000898	---	78.3
15	53393591	15:53393591	A	G	0.2005	0.0604	0.000898	++	0	NA	NA	NA	0.2005	0.0604	0.000898	++?	0
2	236224791	2:236224791	T	C	-0.3613	0.1088	0.0008984	--	84.5	NA	NA	NA	-0.3613	0.1088	0.0008984	--?	84.5
1	245839036	1:245839036	A	T	-0.5748	0.1731	0.0008989	--	0	NA	NA	NA	-0.5748	0.1731	0.0008989	--?	0
17	63200693	17:63200693	A	C	-0.5069	0.1527	0.0008991	--	0	NA	NA	NA	-0.5069	0.1527	0.0008991	--?	0
7	80094928	7:80094928	T	C	0.3094	0.082	0.0001601	++	0	0.0799533	0.0700675	0.254189	0.1768	0.0533	0.0008992	+++	63.8
12	97449135	12:97449135	T	C	0.381	0.1148	0.0009003	++	69	NA	NA	NA	0.381	0.1148	0.0009003	++?	69
2	192774183	2:192774183	C	G	-0.1774	0.0534	0.0009008	--	0	NA	NA	NA	-0.1774	0.0534	0.0009008	--?	0
12	1994791	12:1994791	T	C	-0.1509	0.0455	0.0009008	--	0	NA	NA	NA	-0.1509	0.0455	0.0009008	--?	0
12	76197407	12:76197407	C	G	-0.1768	0.0481	0.0002342	--	0	-0.0494404	0.0459361	0.282138	-0.1103	0.0332	0.0009009	---	50.2
13	19974668	13:19974668	A	G	-0.7636	0.215	0.0003835	--	0	-0.239694	0.161267	0.137606	-0.4283	0.129	0.000901	---	47.7
15	53392153	15:53392153	A	C	-0.2003	0.0603	0.0009016	--	0	NA	NA	NA	-0.2003	0.0603	0.0009016	--?	0
1	198487879	1:198487879	T	C	-0.3061	0.083	0.0002259	--	82.3	-0.0834581	0.0831226	0.315679	-0.1949	0.0587	0.000902	---	78.3
6	29881244	6:29881244	A	G	-0.1674	0.0505	0.0009039	--	4.1	NA	NA	NA	-0.1674	0.0505	0.0009039	--?	4.1
15	53385810	15:53385810	A	G	0.2002	0.0603	0.0009046	++	0	NA	NA	NA	0.2002	0.0603	0.0009046	++?	0
17	63201502	17:63201502	A	G	0.5073	0.1529	0.0009049	++	0	NA	NA	NA	0.5073	0.1529	0.0009049	++?	0
18	8359407	18:8359407	A	G	0.1606	0.0486	0.0009488	++	0	0.0668098	0.0472063	0.157395	0.1123	0.0339	0.0009053	+++	15.9
6	130681726	6:130681726	T	C	-0.217	0.0612	0.0003908	--	0	-0.0696499	0.0661155	0.292463	-0.149	0.0449	0.0009062	---	30.9
7	6956339	7:6956339	A	G	-0.191	0.0576	0.0009063	--	0	NA	NA	NA	-0.191	0.0576	0.0009063	--?	0
19	51385483	19:51385483	C	G	-0.2544	0.0687	0.000214	--	0	-0.0676428	0.0698166	0.332919	-0.1625	0.049	0.0009066	---	49.4
2	16909	2:16909	C	G	-0.4262	0.1285	0.0009069	--	0	NA	NA	NA	-0.4262	0.1285	0.0009069	--?	0
5	180666294	5:180666294	T	C	-0.537	0.1618	0.0009071	--	0	NA	NA	NA	-0.537	0.1618	0.0009071	--?	0
20	6991088	20:6991088	T	C	0.6791	0.2047	0.0009071	++	0	NA	NA	NA	0.6791	0.2047	0.0009071	++?	0
1	198514667	1:198514667	A	G	-0.2995	0.0827	0.0002952	--	83.5	-0.0883796	0.0844956	0.295906	-0.1961	0.0591	0.0009073	---	78.3
15	53392899	15:53392899	T	C	-0.2003	0.0604	0.0009076	--	0	NA	NA	NA	-0.2003	0.0604	0.0009076	--?	0
9	99001525	9:99001525	T	C	-0.1623	0.0458	0.0003976	--	0	-0.0527407	0.0436285	0.22709	-0.1048	0.0316	0.000908	---	33.3
15	53393107	15:53393107	A	G	-0.2002	0.0604	0.0009081	--	0	NA	NA	NA	-0.2002	0.0604	0.0009081	--?	0
12	86090238	12:86090238	T	C	0.1784	0.0531	0.0007838	++	5.4	0.0708866	0.0533421	0.184275	0.1249	0.0376	0.0009089	+++	35.4
11	13449988	11:13449988	A	G	0.2243	0.0629	0.0003591	++	0	0.0705948	0.0624723	0.258822	0.147	0.0443	0.0009096	+++	38.7
6	169996757	6:169996757	A	T	0.3441	0.1037	0.0009099	++	0	NA	NA	NA	0.3441	0.1037	0.0009099	++?	0
20	61268801	20:61268801	T	C	0.1589	0.0479	0.0009101	++	49.9	NA	NA	NA	0.1589	0.0479	0.0009101	++?	49.9
12	98137873	12:98137873	A	G	-0.256	0.0742	0.000563	--	0	-0.0917374	0.0714415	0.199498	-0.1707	0.0515	0.0009103	---	33.8
6	125956348	6:125956348	A	C	0.1451	0.0437	0.0009112	++	0	NA	NA	NA	0.1451	0.0437	0.0009112	++?	0
19	51385548	19:51385548	T	G	-0.2543	0.0687	0.0002154	--	0	-0.0676428	0.0698166	0.332919	-0.1624	0.049	0.0009114	---	49.3
1	198467889	1:198467889	C	G	0.3161	0.0841	0.0001699	++	83.2	0.0792206	0.0818098	0.333175	0.1944	0.0586	0.0009117	+++	80.1
11	13405899	11:13405899	A	G	-0.2175	0.0616	0.000416	--	0	-0.0715013	0.0610543	0.241919	-0.1438	0.0434	0.0009126	---	31.3
6	130682262	6:130682262	C	G	-0.2168	0.0612	0.0003955	--	0	-0.0696499	0.0661155	0.292463	-0.1489	0.0449	0.0009141	---	30.7
6	97113811	6:97113811	T	C	0.2755	0.0758	0.000277	++	18	0.0793989	0.0772199	0.304172	0.1793	0.0541	0.000915	+++	55.6
2	35441945	2:35441945	C	G	0.1778	0.0469	0.0001503	++	16.2	0.0420397	0.0470123	0.371482	0.1101	0.0332	0.0009163	+++	62.8
6	130683022	6:130683022	C	G	-0.2168	0.0612	0.0003975	--	0	-0.0696499	0.0661155	0.292463	-0.1489	0.0449	0.0009173	---	30.6
15	53392271	15:53392271	A	G	0.2001	0.0604	0.0009177	++	0	NA	NA	NA	0.2001	0.0604	0.0009177	++?	0
19	51384556	19:51384556	T	C	-0.2547	0.0689	0.0002167	--	0	-0.0676428	0.0698166	0.332919	-0.1625	0.049	0.0009211	---	49.4
15	94640598	15:94640598	T	C	0.2339	0.069	0.0007048	++	0	0.0903399	0.0720724	0.210421	0.1652	0.0499	0.0009212	+++	15.8
1	146825049	1:146825049	T	C	-0.2511	0.0758	0.0009234	--	21.9	NA	NA	NA	-0.2511	0.0758	0.0009234	--?	21.9
12	1997152	12:1997152	A	C	-0.2279	0.0688	0.0009239	--	0	NA	NA	NA	-0.2279	0.0688	0.0009239	--?	0
9	94376257	9:94376257	T	C	0.1987	0.06	0.0009253	++	0	NA	NA	NA	0.1987	0.06	0.0009253	++?	0
6	130683885	6:130683885	A	G	0.2166	0.0612	0.0004024	++	0	0.0696499	0.0661155	0.292463	0.1488	0.0449	0.0009256	+++	30.4
15	72015007	15:72015007	T	C	0.1561	0.0471	0.0009262	++	42.6	NA	NA	NA	0.1561	0.0471	0.0009262	++?	42.6
16	86213953	16:86213953	A	G	-0.4901	0.148	0.0009266	--	0	NA	NA	NA	-0.4901	0.148	0.0009266	--?	0
1	2920698	1:2920698	T	C	0.526	0.1588	0.0009279	++	63.4	0.108569	0.149901	0.469122	0.526	0.1588	0.0009279	++?	63.4
1	206203455	1:206203455	A	G	0.3171	0.0958	0.0009282	++	0	NA	NA	NA	0.3171	0.0958	0.0009282	++?	0
8	114269266	8:114269266	T	C	-0.3688	0.1	0.0002262	--	0	-0.0977128	0.104687	0.350916	-0.2394	0.0723	0.0009284	---	47.9
15	72015044	15:72015044	A	G	0.1561	0.0471	0.0009285	++	42.7	NA	NA	NA	0.1561	0.0471	0.0009285	++?	42.7
6	130685031	6:130685031	A	G	0.2165	0.0612	0.0004046	++	0	0.0696499	0.0661155	0.292463	0.1487	0.0449	0.0009293	+++	30.3
16	6118676	16:6118676	A	C	-0.5029	0.1463	0.0005846	--	83.6	-0.17513	0.119548	0.143348	-0.3064	0.0926	0.0009313	---	78
19	6252641	19:6252641	T	C	0.5734	0.1208	2.054e-06	++	0	-0.123325	0.158861	0.437808	0.3182	0.0961	0.0009325	++-	83.8
6	31175627	6:31175627	A	G	0.1976	0.0597	0.0009329	++	51.1	NA	NA	NA	0.1976	0.0597	0.0009329	++?	51.1
6	169999737	6:169999737	T	C	0.3436	0.1038	0.0009337	++	0	NA	NA	NA	0.3436	0.1038	0.0009337	++?	0
8	114342858	8:114342858	A	T	0.3732	0.1002	0.0001949	++	0	0.0938813	0.104078	0.367327	0.2389	0.0722	0.000934	+++	50.2
18	55006907	18:55006907	A	T	0.715	0.216	0.000934	++	18.8	NA	NA	NA	0.715	0.216	0.000934	++?	18.8
10	132947169	10:132947169	C	G	-0.2769	0.0837	0.0009344	--	0	NA	NA	NA	-0.2769	0.0837	0.0009344	--?	0
17	69414483	17:69414483	T	G	0.4273	0.1291	0.0009348	++	57	NA	NA	NA	0.4273	0.1291	0.0009348	++?	57
17	69448172	17:69448172	T	C	-0.4015	0.1213	0.0009364	--	34.4	NA	NA	NA	-0.4015	0.1213	0.0009364	--?	34.4
1	198464259	1:198464259	A	G	-0.3168	0.0844	0.0001736	--	83.1	-0.0792206	0.0818098	0.333175	-0.1943	0.0587	0.0009373	---	80
8	114334889	8:114334889	T	C	0.3728	0.1001	0.0001965	++	0	0.0938813	0.104078	0.367327	0.2387	0.0722	0.0009373	+++	50.1
8	114338913	8:114338913	T	C	-0.3729	0.1001	0.0001963	--	0	-0.0938813	0.104078	0.367327	-0.2388	0.0722	0.0009373	---	50.1
8	114360390	8:114360390	T	G	0.3732	0.1002	0.0001959	++	0	0.0938813	0.104078	0.367327	0.2388	0.0722	0.000938	+++	50.2
22	43974966	22:43974966	A	G	0.2929	0.0885	0.0009405	++	47.3	NA	NA	NA	0.2929	0.0885	0.0009405	++?	47.3
8	114320789	8:114320789	A	G	-0.3723	0.1001	0.0001984	--	0	-0.0938813	0.104078	0.367327	-0.2386	0.0721	0.0009408	---	50
8	114313923	8:114313923	A	G	0.3721	0.1	0.0001991	++	0	0.0938813	0.104078	0.367327	0.2385	0.0721	0.0009423	+++	50
22	47578009	22:47578009	T	C	0.4381	0.1325	0.0009432	++	0	NA	NA	NA	0.4381	0.1325	0.0009432	++?	0
15	43394382	15:43394382	A	T	-0.2934	0.0887	0.0009433	--	0	NA	NA	NA	-0.2934	0.0887	0.0009433	--?	0
8	114306066	8:114306066	A	G	-0.3718	0.1	0.0002001	--	0	-0.0938813	0.104078	0.367327	-0.2384	0.0721	0.0009438	---	49.9
17	68297173	17:68297173	A	G	-0.5567	0.1684	0.0009443	--	0	NA	NA	NA	-0.5567	0.1684	0.0009443	--?	0
9	98981273	9:98981273	A	C	-0.1625	0.0458	0.0003833	--	0	-0.0515772	0.0438496	0.239868	-0.1047	0.0317	0.0009455	---	45.2
6	170364713	6:170364713	T	C	-0.3601	0.0975	0.0002202	--	0	-0.0978764	0.0902983	0.27874	-0.219	0.0662	0.0009464	---	51.8
19	45532009	19:45532009	T	G	0.1596	0.0481	0.000893	++	50.3	0.0641635	0.0458691	0.162266	0.1097	0.0332	0.0009471	+++	51
4	150974801	4:150974801	C	G	0.1797	0.0452	6.897e-05	++	0	0.0311189	0.0454481	0.493733	0.1059	0.032	0.0009472	+++	65.1
20	26181950	20:26181950	A	C	-0.5899	0.1784	0.0009475	--	0	NA	NA	NA	-0.5899	0.1784	0.0009475	--?	0
8	114282955	8:114282955	A	C	-0.3709	0.0998	0.0002032	--	0	-0.0938813	0.104078	0.367327	-0.2381	0.072	0.0009481	---	49.8
13	78291088	13:78291088	A	G	0.3159	0.0871	0.0002847	++	73.8	0.0907417	0.0882318	0.304064	0.2048	0.062	0.0009481	+++	71.9
15	53389580	15:53389580	T	C	0.1994	0.0603	0.0009483	++	0	NA	NA	NA	0.1994	0.0603	0.0009483	++?	0
9	15218947	9:15218947	A	C	-0.2835	0.0858	0.0009498	--	0	NA	NA	NA	-0.2835	0.0858	0.0009498	--?	0
15	53383231	15:53383231	A	T	-0.1995	0.0604	0.0009499	--	0	NA	NA	NA	-0.1995	0.0604	0.0009499	--?	0
16	8948437	16:8948437	T	C	0.2082	0.0597	0.0004885	++	0	0.0708999	0.0612251	0.247217	0.1413	0.0427	0.0009504	+++	22.9
1	198529621	1:198529621	A	G	0.2987	0.0829	0.0003141	++	83.6	0.0883796	0.0844956	0.295906	0.1955	0.0592	0.0009505	+++	78.4
8	114262417	8:114262417	T	C	-0.3701	0.0997	0.0002054	--	0	-0.0938813	0.104078	0.367327	-0.2379	0.072	0.0009509	---	49.7
4	33532684	4:33532684	A	G	0.3717	0.1125	0.0009518	++	0	NA	NA	NA	0.3717	0.1125	0.0009518	++?	0
8	114198864	8:114198864	T	C	0.366	0.0989	0.0002148	++	0	0.0938813	0.104078	0.367327	0.2369	0.0717	0.0009521	+++	48.9
8	114266446	8:114266446	T	C	0.3701	0.0997	0.0002058	++	0	0.0938813	0.104078	0.367327	0.2379	0.072	0.0009523	+++	49.6
20	26153422	20:26153422	A	G	-0.5911	0.1789	0.0009529	--	0	NA	NA	NA	-0.5911	0.1789	0.0009529	--?	0
8	114224784	8:114224784	A	G	0.3696	0.0996	0.000207	++	0	0.0938813	0.104078	0.367327	0.2378	0.072	0.0009531	+++	49.6
6	170002241	6:170002241	T	C	-0.3431	0.1038	0.0009535	--	0	NA	NA	NA	-0.3431	0.1038	0.0009535	--?	0
19	51384180	19:51384180	T	C	0.2609	0.069	0.0001547	++	0	0.0608925	0.0697064	0.382634	0.162	0.049	0.0009535	+++	54.4
15	53389864	15:53389864	A	G	-0.1993	0.0603	0.0009536	--	0	NA	NA	NA	-0.1993	0.0603	0.0009536	--?	0
13	31256096	13:31256096	C	G	-0.1482	0.0449	0.0009541	--	0	NA	NA	NA	-0.1482	0.0449	0.0009541	--?	0
8	114234199	8:114234199	A	G	-0.3697	0.0996	0.0002073	--	0	-0.0938813	0.104078	0.367327	-0.2378	0.072	0.0009542	---	49.6
8	114234997	8:114234997	C	G	-0.3697	0.0996	0.0002072	--	0	-0.0938813	0.104078	0.367327	-0.2378	0.072	0.0009542	---	49.6
8	114231475	8:114231475	A	G	0.3696	0.0996	0.0002074	++	0	0.0938813	0.104078	0.367327	0.2378	0.072	0.0009544	+++	49.6
8	114247878	8:114247878	A	G	-0.3698	0.0997	0.0002071	--	0	-0.0938813	0.104078	0.367327	-0.2378	0.072	0.0009545	---	49.6
4	81135131	4:81135131	T	C	-0.1725	0.0522	0.0009547	--	0	NA	NA	NA	-0.1725	0.0522	0.0009547	--?	0
8	114249234	8:114249234	A	G	0.3698	0.0997	0.0002073	++	0	0.0938813	0.104078	0.367327	0.2378	0.072	0.0009552	+++	49.6
4	1864994	4:1864994	A	G	0.2001	0.0606	0.0009554	++	0	NA	NA	NA	0.2001	0.0606	0.0009554	++?	0
17	63204209	17:63204209	A	G	-0.5057	0.1531	0.0009562	--	0	NA	NA	NA	-0.5057	0.1531	0.0009562	--?	0
1	198492454	1:198492454	T	C	0.304	0.0823	0.00022	++	82.2	0.0800686	0.0829822	0.334905	0.193	0.0584	0.0009565	+++	78.5
16	84314655	16:84314655	T	C	-0.4341	0.1314	0.0009581	--	25.6	NA	NA	NA	-0.4341	0.1314	0.0009581	--?	25.6
1	198520684	1:198520684	T	C	-0.2973	0.0827	0.0003224	--	83.7	-0.0883796	0.0844956	0.295906	-0.1951	0.0591	0.0009586	---	78.4
8	126426386	8:126426386	T	C	0.3713	0.095	9.283e-05	++	0	0.053056	0.1142	0.642358	0.2411	0.073	0.0009597	+++	58.8
1	236906807	1:236906807	A	T	-0.1566	0.0474	0.0009602	--	0	NA	NA	NA	-0.1566	0.0474	0.0009602	--?	0
10	52487724	10:52487724	T	C	0.1638	0.0496	0.0009621	++	0	NA	NA	NA	0.1638	0.0496	0.0009621	++?	0
15	53391724	15:53391724	A	G	-0.1992	0.0603	0.0009622	--	0	NA	NA	NA	-0.1992	0.0603	0.0009622	--?	0
1	198519142	1:198519142	T	C	0.297	0.0826	0.0003257	++	83.8	0.0883796	0.0844956	0.295906	0.195	0.0591	0.0009641	+++	78.5
6	5775128	6:5775128	A	G	0.2042	0.0619	0.0009641	++	0	NA	NA	NA	0.2042	0.0619	0.0009641	++?	0
1	164636498	1:164636498	A	G	-0.2128	0.0645	0.0009645	--	0	NA	NA	NA	-0.2128	0.0645	0.0009645	--?	0
10	86304430	10:86304430	T	C	-0.4648	0.1371	0.0006961	--	0	-0.178445	0.160789	0.26743	-0.3443	0.1043	0.0009645	---	0
1	198513826	1:198513826	T	C	-0.2967	0.0826	0.0003272	--	83.8	-0.0883796	0.0844956	0.295906	-0.1949	0.0591	0.0009649	---	78.4
1	146817245	1:146817245	A	T	-0.25	0.0757	0.0009652	--	19.5	NA	NA	NA	-0.25	0.0757	0.0009652	--?	19.5
6	170004506	6:170004506	T	C	0.3429	0.1039	0.000966	++	0	NA	NA	NA	0.3429	0.1039	0.000966	++?	0
1	198518546	1:198518546	A	C	-0.2969	0.0826	0.0003269	--	83.8	-0.0883796	0.0844956	0.295906	-0.195	0.0591	0.0009662	---	78.4
19	8077649	19:8077649	A	G	0.5397	0.1636	0.0009663	++	65.4	NA	NA	NA	0.5397	0.1636	0.0009663	++?	65.4
22	47575528	22:47575528	A	G	0.4414	0.1338	0.0009691	++	0	NA	NA	NA	0.4414	0.1338	0.0009691	++?	0
4	33493410	4:33493410	T	G	-0.3707	0.1124	0.0009696	--	0	NA	NA	NA	-0.3707	0.1124	0.0009696	--?	0
8	114348910	8:114348910	T	C	0.3716	0.1001	0.0002069	++	0	0.0938813	0.104078	0.367327	0.2381	0.0722	0.0009698	+++	49.8
13	31255630	13:31255630	A	G	-0.1479	0.0448	0.00097	--	0	NA	NA	NA	-0.1479	0.0448	0.00097	--?	0
4	33494013	4:33494013	T	G	0.3707	0.1124	0.0009703	++	0	NA	NA	NA	0.3707	0.1124	0.0009703	++?	0
6	97106913	6:97106913	T	G	0.2787	0.0763	0.0002588	++	13.6	0.0768912	0.0772883	0.320118	0.1791	0.0543	0.0009705	+++	56.6
[truncated: 5,390 more rows]

[truncated: 3 more sheets: S9c GRIN2D SNPs Knight-ADRC, S10 TWAS Fine-mapping, S11 Gene-set enrichment results]
